# Supplementary material for: The ABA receptor NtPYL6 promotes flavonol biosynthesis to enhance tobacco resistance to UV-B
Source: Plant Physiol. 2026 Apr 29;201(2):kiag257. doi: 10.1093/plphys/kiag257 (PMC13281938; doi:10.1093/plphys/kiag257)
Supplement: kiag257_Supplementary_Data [file kiag257_supplementary_data.zip]

Archive with 2 entries (2 files):
- Supplemental tables-final.xlsx
- Supplementary Data.pdf
