# Supplementary material for: The ABA receptor NtPYL6 promotes flavonol biosynthesis to enhance tobacco resistance to UV-B
Source: Plant Physiol. 2026 Apr 29;201(2):kiag257. doi: 10.1093/plphys/kiag257 (PMC13281938; doi:10.1093/plphys/kiag257)
Supplement: kiag257_Supplementary_Data [file kiag257_supplementary_data.zip › Supplemental tables-final.xlsx]

## Sheet: Table S1
Supplementary Table S1. Differentially accumulated metabolites (DAMs) in the leaves of WT and ntpyl6-1 plants from different developmental stages.
					Rosette stage																				Flowering stage																				Topping stage
Nubmer	KEGG	Adduct type	Metabolite name	Categories	WT-R1	WT-R2	WT-R3	WT-R4	WT-R5	WT-R6	WT-R7	WT-R8	Mutant-R1	Mutant-R2	Mutant-R3	Mutant-R4	Mutant-R5	Mutant-R6	Mutant-R7	Mutant-R8	WT average	Mutant average	Fold change (Mutant/WT)	p value	Mutant-R1	Mutant-R2	Mutant-R3	Mutant-R4	Mutant-R5	Mutant-R6	Mutant-R7	Mutant-R8	WT-R1	WT-R2	WT-R3	WT-R4	WT-R5	WT-R6	WT-R7	WT-R8	WT average	Mutant average	Fold change (Mutant/WT)	p value	WT-R1	WT-R2	WT-R3	WT-R4	WT-R5
51		[M-H]-	Isoscopoletin	Alkaloid	536	608	456	669	469	629	535	439	512	575	506	870	922	1193	681	1051	542.625	788.75	1.45358	0.0231349	511	379	428	398	497	362	409	492	2280	1715	1549	2145	1024	524	1458	1614	434.5	1538.62	3.54114	8.19803e-05	540	512	483	676	596
237		[M-H]-	Fenhexamid	Alkaloid	921	947	1168	1211	1399	1354	1264	1186	1171	1007	1155	919	1096	909	1041	746	1181.25	1005.5	0.851217	0.0434769	1168	1008	1744	1663	1411	1551	1346	1524	1143	716	1133	1183	816	739	728	1022	1426.88	935	0.655278	0.000703155	1231	1334	946	1016	1039
337	C00346	[M-H]-	O-Phosphorylethanolamine	Alkaloid	68	93	56	51	148	56	69	78	47	67	53	141	44	41	45	112	77.375	68.75	0.88853	0.625846	72	115	66	117	86	88	70	51	50	44	69	38	39	90	94	90	83.125	64.25	0.772932	0.136396	38	51	65	44	101
355	C01551	[M-H]-	ALLANTOIN	Alkaloid	46948	48959	44525	46473	47204	42069	46545	44945	42554	58078	54479	57655	52455	48640	49625	55663	45958.5	52393.6	1.14002	0.0061967	52633	39481	38461	37557	35594	40367	40086	36477	48693	46657	51558	45300	47530	51703	43884	46074	40082	47674.9	1.18943	0.0031967	36486	33891	33255	34698	34135
929		[M]+	Cinchonine	Alkaloid	564	576	560	379	521	523	649	571	519	308	382	477	509	620	713	676	542.875	525.5	0.967994	0.763072	767	593	847	698	522	571	599	669	932	2232	779	1268	729	543	957	807	658.25	1030.88	1.56608	0.0711913	659	725	768	725	523
989	C00114	[M+H]+	Choline	Alkaloid	44994	34639	49642	48382	53633	44995	60222	53197	41171	20506	20531	16077	28143	39154	31490	37794	48713	29358.2	0.602678	0.000526412	24614	83601	79565	91861	88068	72852	68521	93080	59843	57764	59950	62302	49289	33519	61396	62173	75270.2	55779.5	0.741056	0.0400158	27960	27026	44405	43713	39538
1023	C00153	[M+H]+	Nicotinamide	Alkaloid	33	87	46	29	105	180	300	1039	44	77	54	43	40	184	474	1394	227.375	288.75	1.26993	0.769352	1712	1706	3558	1949	2030	1791	2216	2326	238	327	271	346	1226	2086	1016	1446	2161	869.5	0.40236	0.00134967	406	248	412	455	422
1057		[M+H]+	4-Aminobenzamide	Alkaloid	791	313	856	720	1226	483	1173	1322	488	189	190	197	591	1102	141	237	860.5	391.875	0.455404	0.0168282	419	3519	3229	2519	2985	1782	432	2761	2805	3318	560	2777	996	187	2137	2192	2205.75	1871.5	0.848464	0.580877	451	334	357	390	345
1064		[M+H]+	Hydroxyphenethylamine	Alkaloid	1329	3310	4209	5000	3393	5439	4941	6875	2743	2931	4293	2313	2417	2660	6061	4764	4312	3522.75	0.816964	0.317262	6186	5078	4723	5396	4724	4625	5337	4742	3360	3740	3998	3192	3218	4459	3697	3961	5101.38	3703.12	0.725907	4.94814e-05	2419	4013	2772	2401	2190
1157	C00398	[M+H]+	Tryptamine	Alkaloid	22852	29741	23053	34184	26716	39708	39056	41815	24112	38698	40223	50556	44185	47000	57993	63331	32140.6	45762.2	1.42381	0.0177763	67449	39397	44064	43484	33190	34484	45723	40542	53467	52585	56288	47491	52573	75098	53253	61780	43541.6	56566.9	1.29914	0.0170517	150832	210749	189759	160766	174275
1185	C05587	[M+H]+	Methoxytyramine	Alkaloid	740	791	745	1099	520	969	788	924	737	2183	2433	2914	1888	1343	1612	1466	822	1822	2.21655	0.00130528	2717	803	1096	624	674	872	538	615	556	663	701	965	1716	2163	1167	936	992.375	1108.38	1.11689	0.724483	4221	4309	2498	1272	2116
1191		[M+H]+	Cotinine	Alkaloid	1098	1612	1067	1746	1269	2477	2000	2307	962	2776	2765	1837	4217	2483	4574	5317	1697	3116.38	1.8364	0.022358	5213	1902	2600	1561	1817	2065	2895	1788	1817	2460	1830	2282	6116	7142	3898	4133	2480.12	3709.75	1.49579	0.159867	15592	16285	14589	13724	15020
1213		[M+H]+	Nicotine-N-oxide	Alkaloid	1508	1356	1151	872	997	765	700	874	885	663	653	1088	759	731	821	1112	1027.88	839	0.816247	0.136709	2061	1219	1066	847	873	1001	1000	919	1277	1452	807	1216	1264	1468	1232	1589	1123.25	1288.12	1.14678	0.329726	4828	4442	4434	4372	4018
1285		[M+H]+	N,N-Dimethyldodecylamine N-oxide	Alkaloid	5627	5707	5831	10039	6363	8414	7703	7880	7834	4565	7264	7342	9752	11257	10741	6464	7195.5	8152.38	1.13298	0.345046	8911	6279	7038	8701	7779	7660	7769	8900	8419	9691	7982	7801	6995	6320	8234	31533	7879.62	10871.9	1.37975	0.334051	6637	10334	8837	6213	15056
1318	C04137	[M+H]+	Octopine	Alkaloid	487	447	460	571	581	563	706	588	400	388	603	516	531	486	723	600	550.375	530.875	0.96457	0.699023	823	693	740	771	757	824	768	768	698	1190	893	700	464	468	806	793	768	751.5	0.978516	0.847686	783	640	597	564	442
1728	C00388	[M+H]+	Histamine	Alkaloid	25	4	37	34	31	20	35	39	18	25	23	34	25	36	19	12	28.125	24	0.853333	0.4227	40	50	30	52	46	44	35	66	57	50	66	65	33	32	30	26	45.375	44.875	0.988981	0.944377	59	36	53	45	45
1732	C00719	[M+H]+	Betaine	Alkaloid	144	341	156	247	274	405	414	528	245	607	912	635	506	528	1026	807	313.625	658.25	2.09884	0.00394836	2030	388	304	358	475	527	588	537	582	6326	689	743	968	1275	2867	982	650.875	1804	2.77165	0.133433	6811	3753	2655	2210	3775
1739	C00153	[M+H]+	Niacinamide	Alkaloid	55	87	46	56	191	564	750	1401	44	77	104	92	187	284	1600	1394	393.75	472.75	1.20063	0.784873	1712	1854	3558	1949	2030	1847	2205	2342	238	398	358	346	1212	2086	1016	1446	2187.12	887.5	0.405784	0.00101859	487	383	519	455	422
1764	C01004	[M+H]+	Trigonelline	Alkaloid	14099	25497	28833	33105	29044	55692	43331	51770	16089	19757	22266	24215	23335	16947	53871	19168	35171.4	24456	0.695338	0.126141	47625	50144	48822	62997	57565	56420	72208	56404	31387	29393	26625	24359	36695	48358	36609	33129	56523.1	33319.4	0.589482	3.7488e-05	65386	51881	64809	70732	44523
1767	C00483	[M+H]+	Tyramine	Alkaloid	4531	4132	4820	5851	4477	6378	4941	6875	4642	5020	4847	4651	3935	2928	6061	4764	5250.62	4606	0.877229	0.194969	6186	5078	6268	5396	4912	4671	5337	4742	3368	3742	3998	3449	3282	4459	3697	4413	5323.75	3801	0.71397	6.05515e-05	2483	4008	2811	2521	2219
1769	C00315	[M+H]+	Spermidine	Alkaloid	1054	706	455	1302	868	674	623	1176	231	100	169	66	71	90	110	230	857.25	133.375	0.155585	9.27518e-06	764	1722	2194	2201	645	430	1200	1559	213	179	205	255	47	60	125	402	1339.38	185.75	0.138684	0.000361684	30	290	24	27	27
1776	C06524	[M+H]+	Nornicotine	Alkaloid	8898	10316	10630	12018	12984	19183	13215	14485	9146	17771	18886	18658	19894	16462	28303	29077	12716.1	19774.6	1.55508	0.0146055	26280	11330	19813	13651	14313	17700	22945	15954	13358	19432	16355	16810	24251	31115	19786	26396	17748.2	20937.9	1.17971	0.263879	90484	127334	93716	82028	77341
1791		[M+H]+	isonicoteine	Alkaloid	235	281	360	431	2969	1419	2527	2833	244	285	527	566	1986	3141	2922	4134	1381.88	1725.62	1.24876	0.626765	2168	2590	2789	2941	2841	2048	1938	2744	4629	8355	4264	5926	4636	3032	5579	5594	2507.38	5251.88	2.09457	0.000266411	3655	3767	3791	3514	3869
1797	C16150	[M+H]+	Nicotine	Alkaloid	152762	221446	236789	219116	268297	315851	252241	230188	151390	217381	300408	368954	382339	379676	435832	322034	237086	319752	1.34867	0.0435483	254698	177558	121129	196284	237683	282403	232590	257327	225770	140215	221379	279469	330637	311895	256281	207534	219959	246648	1.12133	0.365072	813660	939277	601484	618200	856084
1801		[M+H]+	Nicotine	Alkaloid	198613	282955	289926	449401	481787	630352	550713	707514	256905	430514	459565	608737	705947	725224	905835	1064982	448908	644714	1.43618	0.104768	1026767	759740	870354	767393	778903	892553	952277	870436	747343	912311	995493	890293	1036630	1055718	926055	1002552	864803	945799	1.09366	0.118249	1977916	2212812	2145076	2100461	1772281
1807	C06180	[M+H]+	Anabasine	Alkaloid	7078	8882	7360	10495	11341	13060	18670	19516	6646	8900	8676	13053	15883	17275	22411	20960	12050.2	14225.5	1.18051	0.430811	22195	15263	15091	15383	17137	17630	15198	17759	18514	14201	14125	20081	20552	18075	17062	17801	16957	17551.4	1.03505	0.627467	48276	46324	49388	53416	45487
1838	C01752	[M+H]+	Scopoletin	Alkaloid	239	100	165	205	305	160	278	203	191	147	149	1305	1923	4055	474	2810	206.875	1381.75	6.67915	0.0384136	426	450	531	680	632	411	247	557	7844	8699	5918	10269	3331	265	6079	3571	491.75	5747	11.6868	0.000447191	617	597	1130	1161	1045
1	C00041	[M-H]-	Alanine	Amino acids	2057	1294	1699	1450	980	895	1338	1587	1381	823	711	638	818	798	568	772	1412.5	813.625	0.576018	0.00216039	649	1517	1512	1294	1263	1249	1196	1090	1024	1210	1049	994	934	1139	666	1008	1221.25	1003	0.82129	0.0725679	486	437	560	570	484
3	C00148	[M-H]-	Proline	Amino acids	86349	73033	79100	70412	56087	56199	71174	64151	67683	76986	41597	58398	37631	34250	24641	46007	69563.1	48399.1	0.695758	0.0118291	31475	70616	56821	57289	56797	56963	56751	56767	57757	66283	60196	56098	47570	53119	53095	56505	55434.9	56327.9	1.01611	0.83815	32830	56011	70442	58277	16777
7	C00188	[M-H]-	Threonine	Amino acids	3110	2297	2407	2513	1471	2451	2042	2195	2488	1629	1822	1543	1915	2067	2134	1959	2310.75	1944.62	0.841556	0.081008	1493	2482	3011	2204	1944	2354	1569	1819	1713	2003	1968	1882	2288	2396	1828	2046	2109.5	2015.5	0.95544	0.640439	1399	1183	1414	1489	1309
43	C00082	[M-H]-	Tyrosine	Amino acids	3476	1531	1766	2437	787	871	1961	1650	1316	740	1159	1219	1007	1211	783	1083	1809.88	1064.75	0.5883	0.0326305	864	2251	2287	1704	1191	1389	1219	1210	1647	3250	1854	2055	1023	1135	2143	1955	1514.38	1882.75	1.24325	0.247827	590	649	549	459	449
219		[M-H]-	Gln	Amino acids	42139	434	468	616	488	408	30272	37778	508	9806	415	6847	440	497	516	7089	14075.4	3264.75	0.231948	0.138016	418	465	524	463	36442	430	330	23160	468	9046	7026	354	9468	10938	383	465	7779	4768.5	0.612997	0.575114	680	330	351	402	466
302	C01799	[M-H]-	Norvaline	Amino acids	1571	1651	1213	1861	1111	959	1480	2169	1047	457	756	1302	795	1589	583	1321	1501.88	981.25	0.65335	0.0209287	970	2592	2249	2823	2500	1613	1878	2912	2650	5156	2499	3727	1284	738	2483	2213	2192.12	2593.75	1.18321	0.468661	300	356	419	383	417
424	C03519	[M-H]-	N-acetylphenylalanine	Amino acids	87	107	160	134	86	140	87	111	92	46	32	39	32	101	30	47	114	52.375	0.45943	0.000609715	11	160	154	108	100	73	107	133	140	119	111	65	65	73	79	111	105.75	95.375	0.901891	0.606864	64	19	38	37	40
426		[M-H]-	Methoxytyrosine	Amino acids	214	58	106	230	119	44	172	92	142	80	59	88	107	184	41	45	129.375	93.25	0.720773	0.250154	55	229	261	323	269	152	97	197	621	543	526	327	40	43	361	316	197.875	347.125	1.75426	0.0961709	44	21	33	36	28
455		[M-H]-	N-acetyltryptophan	Amino acids	13	10	17	36	20	20	33	17	51	10	24	68	32	64	30	14	20.75	36.625	1.76506	0.08041	42	37	37	23	17	43	22	40	17	27	26	27	33	23	20	48	32.625	27.625	0.846743	0.33054	148	430	239	247	117
464		[M-H]-	Phenylacetylaspartic acid	Amino acids	10	27	43	17	28	23	10	13	27	10	17	10	10	16	24	10	21.375	15.5	0.725146	0.229063	22	19	16	10	34	17	10	12	10	40	10	26	26	13	25	10	17.5	20	1.14286	0.61004	43	26	38	28	23
516		[M-H]-	N-Fructosyl pyroglutamate	Amino acids	20414	14550	13826	22054	10913	6072	20121	11188	14004	2159	1119	3826	2123	2966	2334	926	14892.2	3682.12	0.247251	0.000487	2832	27111	41601	46705	45796	41725	18488	39159	11186	7754	10923	6098	1594	2530	7076	7371	32927.1	6816.5	0.207018	0.000387038	568	513	244	548	392
696	C00021	[M-H]-	S-Adenosyl-L-homocysteine	Amino acids	956	824	610	1259	740	991	1111	866	790	1209	418	2560	946	1067	901	913	919.625	1100.5	1.19668	0.454983	1680	835	921	802	570	1129	851	407	158	141	173	143	701	1204	854	1453	899.375	603.375	0.670883	0.221279	1026	634	781	884	682
928		[M+H]+	Malonyltryptophan	Amino acids	171	165	103	288	289	294	267	243	223	341	673	832	685	653	1059	521	227.5	623.375	2.74011	0.00112527	1183	261	362	294	331	370	344	347	425	308	337	330	223	291	320	388	436.5	327.75	0.750859	0.337679	3814	10129	5253	5558	1685
1030	C01879	[M+H]+	Pyroglutamic acid	Amino acids	26271	30100	34716	33392	23158	37378	35016	40250	34324	9736	6595	7307	9967	11504	16593	13890	32535.1	13739.5	0.422297	0.000189934	14016	53555	63690	59112	60047	53972	63589	62358	12252	14647	10725	13059	22442	25352	16183	16498	53792.4	16394.8	0.304778	2.69203e-05	19896	25772	31470	27961	16269
1049	C00152	[M+H]+	Asparagine	Amino acids	412	505	589	643	355	462	626	602	412	354	331	270	209	298	306	356	524.25	317	0.604673	0.000310992	467	916	883	1139	1163	1249	730	1080	456	562	407	522	423	615	491	582	953.375	507.25	0.532057	0.000373882	592	832	1281	924	620
1216		[M+H]+	N-acetyltyramine	Amino acids	1007	943	1041	1739	937	1038	1016	1129	1006	3027	3451	4480	2472	2124	2149	2914	1106.25	2702.88	2.44328	0.000817331	5334	1241	1344	891	872	946	895	946	3036	2244	4087	3063	1665	1776	2493	3423	1558.62	2723.38	1.74729	0.0802949	8449	9411	4161	4645	4882
1231	C02155	[M+H]+	Gly-Leu	Amino acids	1840	323	494	910	649	687	1240	1021	546	167	195	309	854	1557	449	1765	895.5	730.25	0.815466	0.559725	530	1228	1181	1713	1636	1325	1440	1728	2670	5484	2244	3989	1546	701	3122	2370	1347.62	2765.75	2.05231	0.019787	501	658	650	565	469
1248		[M+H]+	Ala-Ile	Amino acids	609	360	581	447	3170	2089	2691	2302	246	605	1012	1484	3122	5182	2844	4313	1531.12	2351	1.53547	0.296153	2274	2864	3016	3935	3662	3400	2836	5030	5674	7573	5172	7819	4664	2479	6546	6025	3377.12	5744	1.70086	0.00351147	2500	2960	2732	2574	3115
1349		[M+H]+	gamma-Glutamylleucine	Amino acids	3071	1131	1477	1494	932	633	2192	1585	1220	811	620	642	1068	1407	697	879	1564.38	918	0.586816	0.0427584	488	2227	1099	1529	1474	1949	2005	1572	1406	4893	1534	2218	1163	524	2213	1519	1542.88	1933.75	1.25334	0.451619	799	860	777	827	650
1402		[M+H]+	Asp-Phe	Amino acids	978	723	807	877	989	912	1003	868	722	1008	1565	1299	1561	3112	662	2376	894.625	1538.12	1.7193	0.0495507	2169	1262	1272	1668	1598	1151	932	1512	5520	7331	4982	6431	2352	1021	4795	4284	1445.5	4589.5	3.17503	0.000826949	2509	1756	1775	1733	1881
1442		[M+H]+	Glutamylphenylalanine	Amino acids	13456	3824	7337	8894	2303	2012	6262	4840	4907	1767	1955	1778	3012	2877	1824	2663	6116	2597.88	0.424767	0.0246005	2154	7131	5029	3826	3965	3625	3202	3387	3299	8274	3638	4312	3233	1385	4670	3547	4039.88	4044.75	1.00121	0.995614	1835	2386	2284	2028	1992
1480		[M+H]+	Glutathione (reduced)	Amino acids	2363	2323	2426	3668	3063	3702	3568	4107	1600	2118	1869	2151	2370	2337	3914	2814	3152.5	2396.62	0.76023	0.0510795	4272	4047	3760	3093	3264	4671	3985	3684	4960	4804	3876	3993	3688	4521	4452	4017	3847	4288.88	1.11486	0.0923725	4419	3126	3804	3309	2868
1486		[M+H]+	gamma-Glutamyltyrosine	Amino acids	186	164	193	472	585	424	653	535	171	129	134	202	1387	2230	394	2257	401.5	863	2.14944	0.198913	614	611	529	723	578	585	629	642	3582	4777	2742	3866	1302	518	2994	2471	613.875	2781.5	4.53105	0.000547531	689	611	591	618	420
1518		[M+H]+	N-Fructosyl phenylalanine	Amino acids	21235	17691	15380	29762	13201	7659	17442	15046	14925	2480	2960	9165	5950	11599	5973	2323	17177	6921.88	0.402973	0.00255392	6155	18683	50670	16833	20305	12761	10474	15270	19938	24796	25943	15684	4303	4654	16003	20308	18893.9	16453.6	0.870844	0.671232	1085	715	879	895	903
1686		[M+H]+	Glutathione (oxidized)	Amino acids	762	836	1600	1413	960	1529	1222	2340	1103	886	1663	588	526	491	1745	1696	1332.75	1087.25	0.815794	0.370944	1658	1928	3768	1215	1139	1516	3360	964	317	212	334	326	1042	2050	477	860	1943.5	702.25	0.361333	0.0121392	1624	1800	1815	1765	2004
1733	C00183	[M+H]+	Valine	Amino acids	493	314	907	988	846	1640	1917	1929	415	1106	916	1252	1123	931	1321	1865	1129.25	1116.12	0.988377	0.961172	1752	3678	4897	2491	2503	2943	4567	2541	3119	6942	1798	4011	2244	2235	3415	3096	3171.5	3357.5	1.05865	0.792301	2027	2347	3257	3626	1788
1752	C00300	[M+H]+	Creatine	Amino acids	5783	6837	7643	7224	9530	13086	10728	12046	5251	8903	12092	14450	14122	14747	18441	13419	9109.62	12678.1	1.39173	0.0546498	11975	7557	5329	8255	10258	12823	11720	10182	9844	6294	8422	11021	14618	14307	11812	10455	9762.38	10846.6	1.11106	0.431248	42873	51063	35289	34691	46150
1754	C00407	[M+H]+	Isoleucine	Amino acids	2406	2533	2400	2271	2274	2862	3899	7665	2307	2775	3086	2444	2469	3585	4191	9809	3288.75	3833.25	1.16556	0.627901	15766	15980	16195	14129	14566	12485	18959	16246	18542	17217	14038	17551	13913	14423	15342	18748	15540.8	16221.8	1.04382	0.498426	21881	23501	28674	27067	21631
1757	C00049	[M+H]+	Aspartic acid	Amino acids	1542	2169	1590	2687	2333	2908	2351	2575	1989	3326	3234	3130	2495	3849	3331	2587	2269.38	2992.62	1.3187	0.0186919	5231	2619	2350	2134	1957	2607	3094	2101	3929	3149	3176	3121	3065	4037	3354	3794	2761.62	3453.12	1.2504	0.106954	8892	8035	9749	11407	11866
1770	C00064	[M+H]+	Glutamine	Amino acids	36984	41876	49015	46932	34097	54715	49859	55939	48476	12259	7352	9253	12218	15679	12922	16071	46177.1	16778.8	0.363356	9.02477e-05	13708	77383	92517	86805	88318	78585	90703	90722	19151	21993	16915	19820	25882	27598	21485	22894	77342.6	21967.2	0.284025	3.87524e-05	19722	29214	38050	29218	11219
1771	C00047	[M+H]+	Lysine	Amino acids	36958	41834	48964	46889	34054	54647	49852	55901	48451	12243	7312	9238	12186	15635	12823	15995	46137.4	16735.4	0.362729	9.024e-05	13594	77337	92464	86753	88284	78563	90616	90669	19077	21951	16852	19760	25812	27522	21417	22844	77285	21904.4	0.283423	3.90066e-05	19567	29056	37860	29115	11123
1772	C00025	[M+H]+	Glutamic acid	Amino acids	12204	16454	14077	18969	10765	26272	21252	23056	16471	15242	17132	15208	21332	10371	50005	26808	17881.1	21571.1	1.20636	0.455933	31296	19703	26141	16417	18322	24479	29150	15641	2081	2625	2052	2247	34089	46843	12028	14324	22643.6	14536.1	0.641952	0.224979	55581	45912	43312	61429	51255
1780	C00073	[M+H]+	Methionine	Amino acids	337	302	514	708	649	1143	1213	1661	323	346	449	404	1486	1162	926	1641	815.875	842.125	1.03217	0.919313	1724	1960	1847	1136	1600	1322	1237	1090	1295	1815	800	1783	1847	762	1520	936	1489.5	1344.75	0.90282	0.48633	853	872	1001	754	856
1790	C00135	[M+H]+	Histidine	Amino acids	738	1014	753	872	796	635	896	607	805	877	711	804	660	641	579	667	788.875	718	0.910157	0.256797	1918	636	575	490	587	500	719	569	623	842	509	444	476	789	491	394	749.25	571	0.762095	0.335504	4602	2420	1239	1171	1763
1811	C00079	[M+H]+	Phenylalanine	Amino acids	13095	25210	41517	64540	40597	60005	80773	89423	2986	9069	17788	23449	34110	40585	34682	49346	51895	26501.9	0.510683	0.0359493	27581	95622	145096	81890	74872	67221	79105	70003	53221	86227	64694	59563	71185	68632	69773	74408	80173.8	68462.9	0.853931	0.349826	31081	29034	24451	24125	18809
1814	C00062	[M+H]+	Arginine	Amino acids	5505	6954	6611	9364	2012	3143	8969	8126	4334	1358	1799	3088	3102	3860	2830	3428	6335.5	2974.88	0.469556	0.00472827	2656	16091	17746	8913	8578	7358	7625	10474	6005	10240	6950	7320	5282	4125	8106	7467	9930.12	6936.88	0.698569	0.127608	2794	3813	5419	4350	4452
1831	C02727	[M+H]+	N-epsilon-Acetyllysine	Amino acids	197	172	327	394	409	416	506	425	213	354	341	474	396	407	629	403	355.75	402.125	1.13036	0.443439	606	871	1137	762	694	506	523	652	922	1433	732	817	608	653	961	826	718.875	869	1.20883	0.220919	496	508	485	608	378
1833		[M+H]+	N-Glycyl-L-isoleucine	Amino acids	1837	294	498	929	656	758	1241	1022	548	172	196	314	858	1557	453	1765	904.375	732.875	0.810366	0.544496	553	1202	1186	1697	1602	1331	1442	1718	2670	5484	2248	3990	1544	733	3098	2344	1341.38	2763.88	2.06048	0.0188868	564	708	696	576	469
1848	C00078	[M+H]+	Tryptophan	Amino acids	1647	2516	7438	19896	9548	17442	20283	23562	5186	3957	21224	34352	21978	13373	33594	22215	12791.5	19484.9	1.52327	0.20697	51951	29004	40624	22621	22052	18980	19943	17792	24683	30051	25579	23932	25303	26242	24537	26944	27870.9	25908.9	0.929604	0.661114	51646	51468	23343	26806	22823
1878		[M+H]+	Isoleucylleucine	Amino acids	3780	618	887	2299	1710	307	2016	1402	1208	118	126	145	1676	3926	149	3369	1627.38	1339.62	0.823182	0.675401	191	3305	2565	4583	3833	2345	1981	4001	7039	10469	5611	10593	3125	128	6584	4291	2850.5	5980	2.09788	0.0360126	287	246	285	383	183
1882		[M+H]+	H-VAL-PHE-OH	Amino acids	1341	447	513	976	757	619	1216	617	625	1110	873	1157	1746	3071	450	2698	810.75	1466.25	1.80851	0.0900474	672	1988	1532	2281	2154	1457	1187	2069	5539	6930	4535	6735	3089	438	5396	4540	1667.5	4650.25	2.78876	0.00169749	1209	1042	1319	964	960
138		[M-H]-	Auraptene	Coumarin	728	627	900	1092	1049	922	814	1013	686	691	719	663	748	639	558	601	893.125	663.125	0.742477	0.00214991	857	1135	934	864	952	1440	1125	1135	790	750	838	726	687	682	926	1108	1055.25	813.375	0.770789	0.01367	743	858	1025	978	1184
204		[M-H]-	Pinoresinol diglucoside	Coumarin	505	532	464	534	588	596	461	549	677	1874	1698	2313	1470	1230	1697	1715	528.625	1584.25	2.99693	2.41953e-05	1627	578	628	443	433	652	406	514	1333	911	1232	1085	916	1025	918	1357	660.125	1097.12	1.662	0.0144545	1740	1673	1734	1623	1509
246		[M-H]-	Coumaroyl quinic acid	Coumarin	108919	108147	130341	119056	101513	113079	100264	112411	128151	66432	37555	40845	60203	56165	57423	62103	111716	63609.6	0.569386	0.000416146	42389	87479	141635	80965	74579	110333	70216	76053	43316	47954	40144	35096	71880	54555	54412	44066	85456.1	48927.9	0.57255	0.00563312	37090	33704	22389	24113	27650
356	C09315	[M-H]-	7-hydroxy-coumarin	Coumarin	957	1093	739	977	526	827	728	778	811	897	1108	1303	762	303	970	526	828.125	835	1.0083	0.957998	976	535	636	421	446	674	878	347	108	88	129	107	459	544	208	270	614.125	239.125	0.389375	0.00216281	731	807	873	776	674
383	C02666	[M-H]-	Coniferyl aldehyde	Coumarin	144	144	106	127	111	134	185	171	236	177	174	160	168	186	194	168	140.25	182.875	1.30392	0.00509969	155	110	191	176	138	178	119	197	156	85	112	117	177	155	107	182	158	136.375	0.863133	0.228383	158	99	189	101	91
531		[M-H]-	aurapten	Coumarin	728	627	900	1092	1049	922	814	1013	686	691	719	663	748	639	809	591	893.125	693.25	0.776207	0.00608869	857	1135	934	864	952	1608	1125	1135	790	750	838	726	687	682	926	1108	1076.25	813.375	0.755749	0.0204147	846	858	1025	978	1184
584		[M-H]-	Coumaroyl Hexoside	Coumarin	184	125	116	112	148	141	162	139	125	95	109	90	127	150	88	88	140.875	109	0.773736	0.017024	82	154	196	137	111	135	96	193	158	191	174	164	93	74	152	145	138	143.875	1.04257	0.778723	188	134	136	185	126
676		[M-H]-	Pinoresinol	Coumarin	1177	1427	1311	1597	1302	1651	1284	1202	1399	1092	784	833	1077	920	883	793	1368.88	972.625	0.710529	0.00105515	909	1080	1502	1183	939	1296	945	1007	1259	1136	1136	1111	952	1000	1224	1133	1107.62	1118.88	1.01016	0.892673	1028	1253	605	326	719
1087	C05838	[M+H-H2O]+	Coumaric acid	Coumarin	1131	1639	2600	2821	5163	4250	4551	4869	2136	814	1660	1153	3130	4625	3507	4746	3378	2721.38	0.805617	0.404014	2152	6738	8745	6244	5755	7602	6073	7398	3882	4430	3465	3227	5262	3628	4087	2866	6338.38	3855.88	0.608338	0.00466398	2370	2005	1649	1483	1770
1821	C09263	[M+H]+	6,7-Dihydroxycoumarin	Coumarin	791	1099	937	1214	977	1548	1158	1466	948	2542	2295	3221	1899	1139	2585	2174	1148.75	2100.38	1.8284	0.0046664	3566	991	1264	566	560	1212	1183	629	252	212	252	198	1680	2737	809	1131	1246.38	908.875	0.729215	0.488733	2820	2079	2130	2173	2156
1852		[M+K]+	Fraxetin	Coumarin	27	46	56	88	73	85	82	103	50	85	165	153	94	130	215	165	70	132.125	1.8875	0.00989273	220	199	130	91	139	105	108	122	99	116	105	114	122	190	103	163	139.25	126.5	0.908438	0.533848	1403	881	791	845	1385
93	C09827	[M-H]-	Pinocembrin	Flavonoids	263	112	190	181	255	105	212	173	159	65	45	72	372	651	61	466	186.375	236.375	1.26828	0.561802	74	260	168	243	213	116	170	333	578	964	690	578	259	78	474	475	197.125	512	2.59734	0.00663983	41	62	67	134	70
166		[M-H]-	Sophoricoside	Flavonoids	231	282	223	226	311	218	286	355	275	345	504	679	433	424	662	500	266.5	477.75	1.79268	0.00133732	498	270	241	271	296	236	210	272	202	248	212	218	324	328	380	263	286.75	271.875	0.948126	0.709302	1264	1066	1261	1075	2662
172	C03951	[M-H]-	luteolin-7-glucoside	Flavonoids	12624	11747	11150	11161	12253	8716	10448	9448	9091	4350	3020	4150	4058	3157	4288	2748	10943.4	4357.75	0.398209	2.16641e-06	2967	7757	8559	6872	6659	6413	7731	6007	4205	2758	3745	3461	2778	3779	2981	2790	6620.62	3312.12	0.500274	0.000124823	3846	3095	2511	2322	1601
180		[M-H]-	Isoquercitrin	Flavonoids	50230	45761	39023	44236	35298	43342	36768	33934	44053	36723	30459	43334	33086	19211	40240	24495	41074	33950.1	0.82656	0.0778447	30351	31678	32690	21903	20432	26312	33093	21406	9799	7735	9127	7720	18764	32791	11809	15242	27233.1	14123.4	0.51861	0.00240386	22169	14240	15702	16626	14350
192	C12627	[M-H]-	Rhoifolin	Flavonoids	1265	1505	1339	1274	1106	1211	1209	1076	1141	1133	867	839	1095	1192	704	882	1248.12	981.625	0.78648	0.00473898	702	807	927	558	574	748	707	497	1231	901	1149	945	1064	754	1012	658	690	964.25	1.39746	0.00595045	609	398	415	479	493
193		[M-H]-	Didymin	Flavonoids	690785	722980	677878	689771	582899	711265	582666	587029	571729	494379	403789	505356	391646	255692	427122	301581	655659	418912	0.638917	7.84318e-05	346092	441420	439078	329606	312921	433543	476477	312762	260361	205866	233030	210173	274365	361952	237127	279667	386487	257818	0.667079	0.000690676	374349	300474	273266	291760	201543
199	C05625	[M-H]-	Rutin	Flavonoids	2033253	1980474	1929136	2082847	1618919	2319202	1685624	1772812	1929324	2337364	2092935	2595588	1930582	1256051	2325006	1612051	1.92778e+06	2.00986e+06	1.04258	0.641408	2093666	1387144	1393193	1055180	1007837	1446428	1612418	1024022	592193	474986	530632	491742	1349524	2110284	809264	1147774	1377486	938300	0.681168	0.0893546	2069204	1359913	1477384	1591976	1312194
207		[M-H]-	Echinacoside	Flavonoids	357	261	391	344	424	434	391	325	519	708	969	1038	788	759	1098	594	365.875	809.125	2.21148	4.63728e-05	1077	298	343	336	357	310	380	320	539	313	427	359	504	569	419	427	427.625	444.625	1.03975	0.865104	724	325	457	487	612
263		[M-H]-	isosakuranetin-7-O-rutinoside	Flavonoids	690785	722980	677878	689771	582899	711265	582666	587029	571729	494379	403789	505356	391646	255692	427122	301581	655659	418912	0.638917	7.84318e-05	346092	441420	439078	329606	312921	433543	476477	312762	260361	205866	233030	210173	274365	361952	237127	279667	386487	257818	0.667079	0.000690676	374349	300474	273266	291760	201543
333		[M-H]-	Protocatechuic aldehyde	Flavonoids	6563	6353	7285	7059	6406	7200	6414	6383	5895	3760	3071	4933	3001	1863	3835	2527	6707.88	3610.62	0.538267	1.61726e-05	3231	5539	7849	5161	4766	5758	5864	4745	1373	1814	1170	1065	2320	3243	1809	2260	5364.12	1881.75	0.350803	1.18243e-05	1869	1601	1858	1930	1471
467	C09827	[M-H]-	5,7-Dihydroxyflavanone	Flavonoids	230	112	107	144	255	105	212	137	159	37	41	50	331	637	61	466	162.75	222.75	1.36866	0.487035	48	260	168	243	167	58	170	324	500	964	690	578	259	32	474	475	179.75	496.5	2.76217	0.00846164	41	49	31	18	70
485	C00509	[M-H]-	Naringenin	Flavonoids	642	708	668	579	730	651	713	652	661	427	327	430	401	438	419	388	667.875	436.375	0.653378	3.19261e-05	363	581	548	436	571	513	617	490	472	676	543	478	448	274	447	496	514.875	479.25	0.930808	0.481979	318	356	372	308	258
535	C05902	[M-H]-	isokaempferide	Flavonoids	1867	2173	1648	1685	2775	2274	1948	1670	1511	437	282	433	631	341	896	503	2005	629.25	0.31384	6.8882e-06	353	1486	1403	1316	1161	1038	2110	1203	498	602	657	425	326	423	520	440	1258.75	486.375	0.386395	0.000659743	362	622	596	527	292
561		[M-H]-	5,6,2'-Trimethoxyflavone	Flavonoids	4120	2918	3119	5871	4188	3938	4287	5699	4694	2474	2348	2499	2763	2710	2984	1913	4267.5	2798.12	0.655682	0.00809268	3418	6027	3007	4673	2967	12976	4720	3822	3163	3764	2353	3361	2191	3003	2995	3963	5201.25	3099.12	0.595842	0.0988843	2452	2034	1837	2328	3205
569		[M-H]-	Dipteryxin	Flavonoids	269	353	220	295	258	279	299	226	216	570	612	574	346	342	496	295	274.875	431.375	1.56935	0.0129761	583	222	310	352	255	234	187	197	636	229	301	299	257	268	250	401	292.5	330.125	1.12863	0.578125	638	464	557	630	687
572	C10084	[M-H]-	3-methylquercetin	Flavonoids	11957	11836	9635	9886	18230	18553	14434	12228	11102	2969	1505	3956	5322	4028	6996	4193	13344.9	5008.88	0.375341	0.000133646	2787	11083	10594	11241	10747	9326	16965	9953	4495	5962	6456	4295	3164	5132	4227	4919	10337	4831.25	0.467374	0.00158338	4442	7550	8218	7516	4094
613	C09264	[M-H]-	Esculin	Flavonoids	4560	7128	5487	5357	4987	6582	5283	5998	6108	15941	14397	13536	9531	5407	11437	8985	5672.75	10667.8	1.88053	0.00293316	13192	4513	5403	3028	3239	4579	4413	3247	1714	1117	1397	1167	6829	9581	3644	4068	5201.75	3689.62	0.709305	0.36268	10617	10296	9225	8439	10134
717		[M-H]-	4-Methylabyssinone V	Flavonoids	2895	10800	9137	4512	11075	12028	8012	7204	3343	1706	513	2021	752	420	621	991	8207.88	1295.88	0.157882	4.87466e-05	1148	1547	1062	1064	1150	2698	1112	879	1248	649	494	1076	341	335	805	698	1332.5	705.75	0.529644	0.0191018	940	335	316	415	485
727		[M-H]-	Phloridzin	Flavonoids	2045	2014	2017	1992	1617	2045	1804	1592	2000	2073	1631	2036	1753	1189	1831	1433	1890.75	1743.25	0.921989	0.275222	1600	1695	1737	1166	1088	1152	1068	1226	575	338	427	287	1038	1563	720	511	1341.5	682.375	0.508666	0.00275988	1723	834	1198	1109	713
744	C10073	[M-H]-	hyperoside	Flavonoids	50230	45761	39023	44236	35298	43342	36768	33934	44053	36723	30459	43334	33086	19211	40240	24495	41074	33950.1	0.82656	0.0778447	30351	31678	32690	21903	20432	26312	33093	21406	9799	7735	9127	7720	18764	32791	11809	15242	27233.1	14123.4	0.51861	0.00240386	22169	14240	15702	16626	14350
769		[M-H]-	Quercetin-3-O-beta-glucopyranosyl-6'-acetate	Flavonoids	847	1158	1023	1110	1129	1070	836	1055	1606	1711	1437	2324	1703	805	2032	1052	1028.5	1583.75	1.53986	0.00783182	1879	611	562	435	417	447	600	388	277	242	339	230	639	1257	334	669	667.375	498.375	0.746769	0.445383	3504	2025	1499	2067	1366
794		[M-H]-	tiliroside	Flavonoids	366843	684522	630095	638596	494848	617331	259782	516065	506979	372162	335697	308783	367943	228493	327371	273384	526010	340102	0.646568	0.00790141	308581	404832	258452	300283	177888	412484	370558	293410	242517	178453	179689	188631	164442	287052	216003	244694	315811	212685	0.673457	0.00568485	345933	283751	252374	268931	188487
796		[M-H]-	kaempferol 7-neohesperidoside	Flavonoids	34851	34804	35057	29838	33436	34885	29349	27208	23350	11968	9189	10861	11084	7883	11486	7309	32428.5	11641.2	0.358982	1.03355e-07	8106	18907	14390	13211	13631	19150	24090	15731	8326	8002	8051	6781	8364	8770	8036	7192	15902	7940.25	0.499324	0.000384113	4603	4220	5690	6625	5626
797		[M-H]-	nicotiflorin	Flavonoids	691289	724053	678577	689886	583282	711576	582987	587099	572722	494188	404786	506036	392044	255879	427690	301805	656094	419394	0.639229	8.00073e-05	346407	441496	439626	329560	313436	433793	477233	313484	260677	206021	233481	210456	274789	362392	238170	280047	386879	258254	0.667531	0.000694995	374736	301032	273427	291902	202099
807		[M-H]-	neoeriocitrin	Flavonoids	50479	57357	51886	53941	46998	53482	45000	43659	42103	36810	28287	37305	27565	19038	31549	22282	50350.2	30617.4	0.608088	2.91598e-05	24970	34409	31576	25143	23209	31077	34866	22833	19243	14758	16195	15309	19847	25900	17368	20210	28510.4	18603.8	0.652526	0.000458592	27301	22274	20714	20983	14833
809		[2M-H]-	quercetin-3-O-pentosyl(1-2)acetylpentoside	Flavonoids	18201	13275	15308	14314	11787	15398	12268	13750	13977	17952	16710	17250	13503	7864	17388	12457	14287.6	14637.6	1.0245	0.807505	13749	10839	9351	9144	6814	9069	10001	7053	4837	3488	3788	3659	10111	15128	5748	8679	9502.5	6929.75	0.729255	0.140959	14517	10027	9804	9009	10015
810		[M-H]-	3-Glu-7-Rha Quercetin	Flavonoids	1908232	1901031	1782281	1905898	1311556	2091517	1566483	1653498	1827581	2199758	1982462	2412282	1803172	1153816	2174575	1471887	1765062	1.87819e+06	1.06409	0.515311	1381640	1062604	1114266	980588	949821	1374315	1545170	932294	549142	441949	502367	431715	1159288	1982389	709244	1080725	1.16759e+06	857102	0.73408	0.154772	1935454	1243827	1400691	1501714	1239074
818		[M-2H]-	Delphinidin-3-O-(6''-O-alpha-rhamnopyranosyl-beta-glucopyranoside)	Flavonoids	2033253	1980474	1929136	2082847	1618919	2319202	1685624	1772812	1929324	2337364	2092935	2595588	1930582	1256051	2325006	1612051	1.92778e+06	2.00986e+06	1.04258	0.641408	2093666	1387144	1393193	1055180	1007837	1446428	1612418	1024022	592193	474986	530632	491742	1349524	2110284	809264	1147774	1377486	938300	0.681168	0.0893546	2069204	1359913	1477384	1591976	1312194
822		[M-H]-	Isorhamnetin-3-O-rutinoside	Flavonoids	12370	13330	10485	12252	10818	12548	10060	10196	13307	15579	14539	20602	14582	8588	16495	9898	11507.4	14198.8	1.23388	0.0757251	16170	8482	9343	6033	5480	6604	8209	6041	6564	4132	5398	4020	7003	11997	5892	7059	8295.25	6508.12	0.78456	0.257336	27570	22445	12209	16346	15428
850		[M-H]-	Kaempferol-3-O-galactoside-6''-rhamnoside-3'''-rha	Flavonoids	412	456	431	802	469	747	563	662	737	2184	4092	4106	1716	639	2494	1468	567.75	2179.5	3.83884	0.00457197	3128	391	698	235	344	669	498	279	67	79	63	72	500	1011	307	441	780.25	317.5	0.406921	0.220039	7857	7148	4963	5177	7885
924		[M+H]+	3' 4' 5 7-tetrahydroxyflavanone	Flavonoids	3139	4189	4113	4958	5125	6537	4882	4128	2493	3210	2918	3614	3108	2350	4345	2595	4633.88	3079.12	0.664482	0.00250577	4543	4525	4699	3960	3168	4946	4884	4172	2563	2994	3154	2424	3055	3943	3080	2893	4362.12	3013.25	0.690776	0.000151775	4680	3738	3619	3752	2746
956		[M+H]+	Isookanin-7-glucoside	Flavonoids	6076	6181	6167	7130	7421	10199	8998	8322	4414	4963	4495	5907	5226	4310	6780	4154	7561.75	5031.12	0.665339	0.00115539	6021	6348	6759	6098	5658	7215	7629	5651	4428	4346	4571	4172	5343	4774	4800	4761	6422.38	4649.38	0.723934	2.25115e-05	6358	5815	5294	5476	4097
957		[M]+	peonidin-3-o-beta-d-glucopyranoside	Flavonoids	436	520	562	680	569	875	715	841	565	444	416	572	564	412	942	664	649.75	572.375	0.880916	0.364131	744	829	983	751	724	719	1078	687	825	719	655	610	544	884	670	1024	814.375	741.375	0.910361	0.348448	819	1118	1089	1022	829
965		[M]+	Delphinidin-3-rutinoside	Flavonoids	313	167	216	340	477	811	473	225	433	365	777	530	544	351	571	404	377.75	496.875	1.31535	0.202665	502	600	379	250	277	378	763	148	141	211	172	202	252	300	253	468	412.125	249.875	0.606309	0.0608889	449	377	458	820	329
1150	C00755	[M+H]+	Vanillin	Flavonoids	40	43	43	60	68	157	46	111	43	87	115	70	107	138	91	47	71	87.25	1.22887	0.40326	218	172	105	137	136	135	178	217	64	165	169	120	76	94	281	230	162.25	149.875	0.923729	0.693162	187	140	130	57	98
1203	C09263	[M+H]+	Esculetin	Flavonoids	791	1099	937	1214	977	1548	1158	1466	948	2542	2295	3221	1899	1139	2585	2174	1148.75	2100.38	1.8284	0.0046664	3566	991	1264	566	560	1212	1183	629	252	170	252	198	1680	2737	809	1131	1246.38	903.625	0.725003	0.483138	2820	2079	2130	2166	2156
1274		[M+H]+	isofraxidin	Flavonoids	1013	950	900	720	812	630	790	884	992	868	987	866	740	889	936	1014	837.375	911.5	1.08852	0.195462	1396	1025	962	967	1032	1069	1047	1010	963	1055	1112	959	1057	1157	1025	1065	1063.5	1049.12	0.986483	0.79672	2277	1982	1960	1882	2090
1383	C00774	[M+H]+	Phloretin	Flavonoids	937	972	1120	1289	1512	1723	1623	1697	941	1154	1031	1309	1186	824	1684	1244	1359.12	1171.62	0.862044	0.222992	1705	1834	1810	1572	1592	1650	1970	1857	558	506	512	476	1243	1748	720	898	1748.75	832.625	0.476126	8.35089e-05	1416	1159	1317	1056	770
1416	C01514	[M+H]+	Luteolin	Flavonoids	983	1370	1537	1147	1581	1746	1731	1725	958	1109	1293	1234	1289	851	1667	1015	1477.5	1177	0.796616	0.043932	1726	1326	1711	1368	1017	1040	1230	1086	1253	747	1079	1220	1289	824	1282	1439	1313	1141.62	0.869478	0.212022	2397	1207	1547	1412	1416
1417	C05903	[M+H]+	Kaempferol	Flavonoids	9397	12639	11972	12051	15542	19387	17138	17401	6034	4579	3481	4444	5082	4121	8200	4721	14440.9	5082.75	0.35197	5.28443e-06	6288	12075	10531	10131	10449	14534	19172	12742	5109	5783	4403	4204	7040	6734	5862	5220	11990.2	5544.38	0.462407	0.000355368	3558	3475	5367	5230	3873
1418		[M+H]+	Kaempferol	Flavonoids	105030	134761	151242	166058	185120	239453	181657	151308	87672	108872	105845	141740	118209	91473	151094	83312	164329	111027	0.675641	0.00629139	174824	153496	168267	143573	131552	183411	187752	142417	92610	108655	102208	95886	114365	127066	106058	107755	160662	106825	0.66491	1.41413e-05	150156	139389	134354	150823	95007
1457	C00389	[M+H]+	Quercetin	Flavonoids	414526	523095	491585	464586	469404	708635	437731	589839	415765	549176	578521	609228	535294	404994	663952	461698	512425	527328	1.02908	0.756698	653766	551141	459232	443931	429219	526916	585881	382433	266646	221633	208355	204564	566682	717154	310984	431644	504065	365958	0.726013	0.0847757	734114	495614	552981	671762	500619
1496	C10084	[M+H]+	3-O-methylquercetin	Flavonoids	7455	7825	7227	8104	13814	17339	14138	13660	6365	2431	1108	3529	4350	3815	7279	4647	11195.2	4190.5	0.374311	0.000531177	3581	13614	12112	13747	13289	12021	24016	13163	4260	7368	7018	4702	3973	6891	5507	6250	13192.9	5746.12	0.435548	0.00230272	5559	9005	9935	8709	5452
1497	C10084	[M+H]+	Isorhamnetin	Flavonoids	3960	4004	4189	4874	4591	7492	5749	5626	3906	5430	4720	8077	5816	4540	9091	5177	5060.62	5844.62	1.15492	0.323828	10546	5062	6048	4098	3939	5937	6530	4210	3985	3004	3172	2810	5314	7448	3585	5404	5796.25	4340.25	0.748803	0.147489	21538	17249	10983	13094	11418
1522	C01265	[M+H]+	Quercetin 3,7-dimethyl ether	Flavonoids	6434	7622	6257	8248	11732	14765	12603	12553	5461	4095	1903	5298	6432	5187	9536	7286	10026.8	5649.75	0.563468	0.0074117	5591	12373	10654	11497	10462	10441	18698	11532	7413	11701	10521	7680	6199	9176	8936	9734	11406	8920	0.782045	0.101392	8953	15422	15657	14925	7484
1594	C10511	[M+H]+	osajin	Flavonoids	66	96	73	105	144	157	276	255	76	152	230	200	186	217	191	275	146.5	190.875	1.3029	0.22655	293	129	268	366	252	248	231	368	278	411	255	288	215	201	285	268	269.375	275.125	1.02135	0.873003	2696	1933	3426	2538	1702
1615	C12249	[M+H]+	Kaempferol-3-O-glucoside	Flavonoids	9492	10421	9319	10959	10640	13612	12543	13732	7268	4415	3197	5063	4869	3918	7264	4361	11339.8	5044.38	0.44484	1.91877e-06	5397	11885	12219	9558	9545	12318	15562	9730	4739	4854	4568	4532	5215	6361	4432	5456	10776.8	5019.62	0.465783	0.000100151	7442	7337	5602	5964	3381
1616		[M]+	Cyanidin-3-glucoside	Flavonoids	110302	127932	122827	138306	137284	188530	148070	148388	81510	85740	85814	110063	92570	73058	135858	77506	140205	92764.9	0.661638	0.000737451	120148	124642	130701	103639	100221	146895	147651	103372	79533	80293	78193	77333	91534	96953	84582	82359	122159	83847.5	0.686382	0.00010069	119986	111215	106868	112266	80866
1622		[M]+	Delphinidin-3-O-beta-glucopyranoside	Flavonoids	41472	39182	39000	52069	41090	67438	54808	58529	37129	38173	34129	55054	44926	23331	67276	38307	49198.5	42290.6	0.859592	0.274828	60809	54984	56489	36837	36255	54749	72678	39461	13477	11949	12134	11534	38115	64871	22253	31238	51532.8	25696.4	0.498642	0.00630278	56707	32308	35361	36490	28295
1638		[M+H]+	Isorhamnetin-3-O-glucoside	Flavonoids	2234	2428	2135	3171	2486	4259	3004	3231	2474	3227	2736	4503	3941	2645	6061	3218	2868.5	3600.62	1.25523	0.160336	5669	2968	3242	2200	2493	3299	3722	2366	2071	1727	1776	1688	2648	4573	2291	3258	3244.88	2504	0.771678	0.181087	13244	9357	6621	7572	6563
1640		[M+Na]+	Hirsutrin	Flavonoids	4512	4716	3921	4865	4409	5348	5522	5897	3999	2752	2402	3576	3271	1530	4351	2475	4898.75	3044.5	0.621485	0.000399828	2904	5421	4625	3940	3995	4709	6706	3968	809	905	926	793	2743	4668	1606	1834	4533.5	1785.5	0.393846	0.000608749	1296	1107	1174	1072	1055
1650		[M+H]+	phellopterin	Flavonoids	5009	6837	4396	6169	4106	7849	6203	6239	4181	5752	6395	7557	4643	2042	8529	4021	5851	5390	0.92121	0.60287	9056	5519	7972	5130	4489	7755	8982	4848	325	307	193	222	4185	6244	1628	1963	6718.88	1883.38	0.280311	0.0003757	5842	6680	6950	6545	4836
1670		[M+H]+	Kaempferol-3-Glucoside-3''-Rhamnoside	Flavonoids	14119	12327	17353	15073	18493	29338	19521	23684	10344	4598	4735	7225	6393	4703	10027	5724	18738.5	6718.62	0.358547	5.96434e-05	7072	17937	14526	14267	12306	23171	28847	15582	5403	5867	6022	4419	7748	9809	8176	8322	16713.5	6970.75	0.417073	0.00140579	4367	3927	6053	7353	4690
1673		[M+H]+	Isosakuranetin-7-O-neohesperidoside	Flavonoids	248806	255705	253073	296016	273446	377405	294134	351911	201134	191967	173104	238956	182465	151335	298311	201024	293812	204787	0.697	0.00186853	227336	234040	249917	203822	220575	314532	348867	238843	192203	162684	121104	170810	233041	253107	202660	147778	254742	185423	0.727888	0.0107528	276305	272121	245993	270719	194420
1674		[M+H]+	Eriodictyol-7-O-neohesperidoside	Flavonoids	18526	19685	19943	23872	21394	28990	22997	28025	15536	14397	12839	18661	13930	11737	21796	16071	22929	15620.9	0.681272	0.00112211	17285	18169	18752	15837	16878	22636	26657	18249	14340	12259	9018	12554	16947	15736	14738	14369	19307.9	13745.1	0.711892	0.00275093	21194	20885	18777	22561	15540
1683		[M]+	Cyanidin-3,5-di-O-glucoside	Flavonoids	8876	10313	10661	11069	13435	14309	13314	11621	8297	8736	10819	11517	10019	7803	13200	8417	11699.8	9851	0.841984	0.06733	11883	10304	12000	9649	9243	9968	11291	8881	8587	5674	8657	7585	9015	7961	8814	9858	10402.4	8268.88	0.794903	0.00358118	20684	11326	10751	10756	10832
1685	C09755	[M+H]+	Hesperidin	Flavonoids	639257	446023	581342	607887	531901	762010	839227	750610	589953	755990	501980	770904	705148	513997	868022	605803	644782	663975	1.02977	0.77426	767515	658881	665397	499704	546787	685706	859512	502616	303550	278314	309723	300171	621454	912767	457754	596587	648265	472540	0.728931	0.0752551	757189	665686	611848	690725	734739
1689	C21833	[M+Na]+	Kaempferol-3-O-rutinoside	Flavonoids	12531	14354	14097	13510	15870	19956	18600	18676	7785	3553	2941	3890	4603	2647	7624	3736	15949.2	4597.38	0.28825	2.10017e-07	4380	13813	9621	10550	9394	14668	23033	12477	2460	3619	2781	2306	5781	6635	4445	3424	12242	3931.38	0.321138	0.000936572	1065	1200	2014	1904	1736
1700		[M+H]+	Quercetin-3,4'-O-di-beta-glucoside	Flavonoids	14328	17952	15228	17568	16468	29367	22387	30017	16026	19704	15286	31962	23650	11218	40155	21202	20414.4	22400.4	1.09728	0.6286	43774	21588	24955	17112	16128	24353	26238	17096	4400	2967	3960	3641	20299	35471	9723	15325	23905.5	11973.2	0.500858	0.0353397	51896	24699	32469	30087	33948
1712		[M+H]+	Quercetin-3-O-alpha-L-rhamnopyranosyl(1-2)-beta-D-glucopyranoside-7-O-alpha-L-rhamnopyranoside	Flavonoids	2607	2907	3290	3056	3211	5505	4626	4139	2340	4566	4172	6460	4763	2576	7502	4627	3667.62	4625.75	1.26124	0.19866	7362	4725	4573	3562	3052	5318	6516	3193	1655	922	1014	1042	4086	7731	1993	3169	4787.62	2701.5	0.564267	0.053451	7508	5293	4722	6421	5135
1715		[M+Na]+	Robinin	Flavonoids	303	594	762	1385	1461	2896	1887	2048	172	311	432	992	516	321	1538	661	1417	617.875	0.436044	0.0350924	1512	1231	1518	1061	916	2529	2898	999	490	433	395	338	732	1167	537	475	1583	570.875	0.360629	0.00265174	1025	947	852	900	530
1716		[M+H]+	7-O-Methylquercetin-3-O-galactoside-6''-rhamnoside	Flavonoids	3547	2860	2403	2671	2943	5222	5582	4851	2010	4897	4895	7966	8013	3547	11672	9505	3759.88	6563.12	1.74557	0.039542	11443	3590	4043	3210	2979	6662	9865	3714	1801	1932	1074	1351	5894	13866	4068	7204	5688.25	4648.75	0.817255	0.598557	53258	37906	33008	32389	30648
1717		[M+H]+	quercetin-3-O-glc-1-3-rham-1-6-glucoside	Flavonoids	16174	16713	19570	18864	17966	36220	26131	29827	21264	23228	21203	36535	26641	15175	43162	22283	22683.1	26186.4	1.15444	0.411833	38290	22476	28065	18213	18694	23408	27806	19409	6656	4350	5619	5556	22571	38535	13430	21197	24545.1	14739.2	0.600496	0.0638602	35861	17694	30515	27149	27537
1784		[M+H]+	Isovanillin	Flavonoids	40	45	75	97	39	58	46	74	46	81	115	70	60	95	122	114	59.25	87.875	1.48312	0.0364918	155	87	206	137	74	135	76	217	64	110	121	88	76	141	158	235	135.875	124.125	0.913523	0.677422	187	140	215	181	238
1813		[M+H]+	Isovanillic acid	Flavonoids	2789	2875	2906	3553	3702	4905	4364	4441	2943	5336	4916	6261	5739	6392	8120	6842	3691.88	5818.62	1.57606	0.00360607	8320	4132	4559	3421	3126	3698	3599	3407	6458	4995	6308	6112	5538	6300	5666	6717	4282.75	6011.75	1.40371	0.0159784	12397	8452	9936	9578	7533
1896		[M+H]+	Calycosin 7-O-glucoside	Flavonoids	105030	134761	151286	166084	185120	239453	181694	151308	87672	108872	105845	141740	118230	91490	151094	83335	164342	111035	0.675632	0.00628522	174841	153496	168267	143581	131552	183411	187752	142417	92610	108682	102208	95886	114375	127095	106058	107755	160665	106834	0.664948	1.4188e-05	150156	139411	134354	150835	95007
1899	C10534	[M+H]+	Tectorigenin	Flavonoids	2011	2176	2269	2579	3791	3987	3772	3413	1638	450	313	639	786	655	1229	859	2999.75	821.125	0.273731	1.11365e-05	609	3442	3197	3214	3234	3383	5471	3370	941	1363	1298	856	734	1062	1133	1154	3240	1067.62	0.329514	0.000386322	617	1265	1237	1216	655
1907	C10105	[M+H]+	Morin	Flavonoids	414526	523095	491585	464586	469404	708635	437731	589839	415765	549176	578521	609228	535294	404994	663952	461698	512425	527328	1.02908	0.756698	653766	551141	459232	443931	429219	526916	585881	382433	266646	221633	208355	204564	566682	717154	310984	431644	504065	365958	0.726013	0.0847757	734114	495614	552981	671762	500619
1910	C01617	[M+H]+	taxifolin	Flavonoids	12518	14627	13223	13547	13049	19272	13474	17805	12511	15207	16110	16968	15876	12242	18959	12642	14689.4	15064.4	1.02553	0.763924	20421	15987	12773	12204	12148	14825	17086	11745	8045	6731	5574	5805	16504	20012	8733	11730	14648.6	10391.8	0.709401	0.0696046	20505	13438	17211	18572	14914
1914	C10107	[M+H]+	Myricetin	Flavonoids	323	464	574	669	280	950	391	600	450	1399	1869	1832	1030	416	1654	1303	531.375	1244.12	2.34133	0.00534857	2191	537	539	342	365	630	757	211	54	63	53	53	1040	1921	167	73	696.5	428	0.614501	0.430096	4241	3233	3102	2971	2852
1936		[M]+	Cyanidin-3-O-galactoside	Flavonoids	110302	127932	122827	138306	137284	188530	148070	148388	81510	85740	85814	110063	92570	73058	135858	77506	140205	92764.9	0.661638	0.000737451	120148	124642	130701	103639	100221	146895	147651	103372	79533	80293	78193	77333	91534	96953	84582	82359	122159	83847.5	0.686382	0.00010069	119986	111215	106868	112266	80866
1951	C10018	[M+H]+	Amentoflavone	Flavonoids	31	42	529	9	192	13	106	299	10	371	152	154	234	387	294	84	152.625	210.75	1.38084	0.481153	241	88	13	40	38	15	8	16	927	372	88	57	44	306	392	93	57.375	284.875	4.96514	0.0548774	2264	1118	853	3425	668
1953	C09830	[M+2H]2+	Poncirin	Flavonoids	248744	256623	251994	293738	271927	374865	295395	347180	200306	191556	171593	237778	181549	149466	297634	200607	292558	203811	0.696651	0.00174726	224861	282731	246842	201651	218892	311271	346307	236471	190887	161528	158611	170200	229973	253107	201065	180094	258628	193183	0.746953	0.0084081	274234	272121	245259	267583	191272
17	C00805	[M-H]-	Salicylic acid	Hormones	1508	1967	1187	1501	869	1813	1191	1638	1689	1215	1254	1680	973	628	1452	824	1459.25	1214.38	0.832191	0.212533	1479	1145	1280	755	705	1206	1261	765	217	189	205	197	820	1223	500	756	1074.5	513.375	0.47778	0.00551137	847	669	724	625	673
99	C06082	[M-H]-	Abscisic acid	Hormones	256	182	154	177	143	183	227	206	185	305	319	184	222	145	217	168	191	218.125	1.14202	0.313052	247	224	204	207	171	209	178	143	162	305	231	141	105	180	213	199	197.875	192	0.97031	0.813553	237	246	293	241	127
339	C00294	[M-H]-	Indole-3-carboxaldehyde	Hormones	1011	842	963	899	1160	994	844	946	832	772	737	761	600	536	557	659	957.375	681.75	0.712103	0.000141776	613	825	1289	806	849	629	639	782	818	913	960	808	598	608	903	894	804	812.75	1.01088	0.92503	258	270	210	170	230
444	C11512	[M-H]-	Methyl Jasmonate	Hormones	958	250	458	951	308	141	514	597	730	241	266	617	296	516	154	167	522.125	373.375	0.715107	0.280086	298	820	859	888	666	580	367	363	474	1399	862	729	244	129	948	799	605.125	698	1.15348	0.588645	85	89	81	193	74
1082	C08493	[M+H]+	3-Formylindole	Hormones	20	30	33	38	26	60	45	383	25	58	30	60	85	50	109	346	79.375	95.375	1.20157	0.783918	890	392	726	400	410	324	372	318	450	423	465	371	367	441	469	464	479	431.25	0.900313	0.538906	936	1086	399	426	440
1151		[M+H]+	5-Aminosalicylic Acid	Hormones	205	204	206	355	284	291	658	319	221	82	68	160	96	127	136	136	315.25	128.25	0.40682	0.00468702	156	719	1075	829	788	599	643	845	330	409	313	387	142	236	317	485	706.75	327.375	0.463212	0.00215858	112	110	99	165	165
1156	C00398	[M+H]+	3-(2-AMINOETHYL)INDOLE	Hormones	22850	29741	18995	29167	13200	9443	7234	5373	24107	38698	40217	31984	18247	9548	8663	7024	17000.4	22311	1.31238	0.381695	5528	3529	3571	4794	5425	6383	4470	6274	3818	3637	4767	4740	8176	6518	5339	6732	4996.75	5465.88	1.09389	0.499714	21021	28838	18826	17658	20642
1469		[M+H]+	Indole-3-acetyl-L-glutamic acid	Hormones	6656	700	6369	5202	7166	7185	5210	7463	4517	5313	6533	7752	7432	3768	8747	5519	5743.88	6197.62	1.079	0.653552	9506	7164	5518	5537	4947	6263	6491	4529	619	2825	2921	2420	6180	3542	3975	5133	6244.38	3451.88	0.552798	0.00421244	9745	6133	7603	8023	6150
1590	C15546	[M+H]+	Cis-Zeatin-o-glucoside	Hormones	1050	925	1269	2330	902	1388	1579	1714	954	1881	2509	2067	1932	2211	2527	3108	1394.62	2148.62	1.54065	0.0171649	2913	1346	1747	1337	1236	1627	2219	1330	2573	1565	1979	2111	2699	2167	2326	2903	1719.38	2290.38	1.3321	0.042069	7656	5742	6577	6649	5641
61	C02679	[M-H]-	Lauric acid	Lipid	1578	1321	1425	1516	1133	1269	1687	1370	1104	1146	1367	1519	1223	854	761	945	1412.38	1114.88	0.789362	0.0175542	880	939	923	881	942	844	779	1142	863	1004	755	786	939	704	737	1259	916.25	880.875	0.961392	0.645712	1047	1137	1349	787	793
74	C06424	[M-H]-	Myristic acid	Lipid	6601	7239	5288	7366	5051	4841	5524	4813	6772	6131	5122	4974	5475	4228	4501	3801	5840.38	5125.5	0.877598	0.185531	4296	4330	4208	4739	4132	3440	3858	3636	4205	6540	3765	3987	2746	3836	4304	6840	4079.88	4527.88	1.10981	0.405765	2456	2363	2290	1947	2251
79	C16537	[M-H]-	Pentadecanoic acid	Lipid	2406	3025	1773	3165	2276	2407	2897	2511	2536	1634	1528	2590	2768	2206	2493	1900	2557.5	2206.88	0.862903	0.150807	2250	2125	2620	2539	2403	2142	2949	1683	2303	3660	2031	2030	1365	1816	2129	2792	2338.88	2265.75	0.968735	0.797611	868	1277	1227	1114	1024
91	C08362	[M-H]-	Palmitoleic acid	Lipid	5473	3157	2090	3947	1716	1253	4030	2734	2585	1780	1474	1734	1895	2243	1255	1728	3050	1836.75	0.602213	0.0338372	1536	3589	3526	4057	3604	2610	2371	2924	3615	13951	3823	5048	1770	1302	5699	7507	3027.12	5339.38	1.76384	0.133782	592	575	624	568	745
95	C00249	[M-H]-	Palmitic acid	Lipid	379657	228622	148663	297724	175221	129414	266708	162258	192668	208014	181887	298198	178294	205585	90453	139053	223533	186769	0.835531	0.338977	159663	226785	202222	230273	208047	156104	169761	200877	332952	745627	333782	389810	111929	91597	375164	350940	194216	341475	1.75822	0.0592318	42675	40760	51308	40692	65761
102		[M-H]-	Heptadecanoic acid	Lipid	6308	4364	2850	5575	3102	2254	4930	4097	3718	2977	3278	7159	3938	4339	2412	3845	4185	3958.25	0.945818	0.753174	3614	4548	4554	4878	5259	3807	3681	4305	7768	20325	8313	10629	2260	2282	10014	8546	4330.75	8767.12	2.02439	0.0446959	1559	2206	2529	1568	1884
122	C00712	[M-H]-	Oleic acid	Lipid	180717	142023	65827	154761	60697	44044	125577	76396	87468	20878	17791	31999	33284	36557	17336	32951	106255	34783	0.327353	0.00268195	17654	103686	108695	103966	98367	59362	56668	70557	80124	225549	71336	80224	31065	20086	94298	148227	77369.4	93863.6	1.21319	0.535505	8544	7376	9929	7687	12904
130	C08367	[M-H]-	cis-Vaccenic acid	Lipid	36894	29153	14317	31252	11820	8323	24588	14522	17893	4304	3570	6257	6716	7168	3780	6842	21358.6	7066.25	0.330838	0.00330962	3634	21127	23353	19801	20111	12052	11857	13777	15681	47240	14663	16559	6421	3926	19106	31118	15714	19339.2	1.2307	0.517113	1863	1518	2114	1779	2531
135	C01530	[M-H]-	Stearic acid	Lipid	130902	94700	72540	103093	75235	61025	100164	75369	81182	104373	86399	128659	77973	86114	53817	59320	89128.5	84729.6	0.950646	0.709939	62728	96380	61778	84336	76062	64527	63064	73978	113876	237579	106270	147297	46797	44584	107111	119696	72856.6	115401	1.58395	0.0727685	42543	52180	58863	35854	38686
141	C16535	[M-H]-	Nonadecanoic acid	Lipid	1192	952	525	757	462	327	1139	464	627	231	287	248	391	355	279	356	727.25	346.75	0.476796	0.00920155	230	724	830	553	460	669	704	608	1068	3025	1333	979	246	141	1302	666	597.25	1095	1.8334	0.147316	91	189	130	239	173
174	C08988	[M-H]-	Ursolic acid	Lipid	130	247	136	157	222	322	205	369	152	219	195	166	171	99	105	121	223.5	153.5	0.686801	0.0598398	182	147	199	176	174	671	240	275	126	136	155	110	104	93	167	225	258	139.5	0.540698	0.0791485	182	162	145	107	203
230		[M-H]-	9-Trans-Palmitelaidic acid	Lipid	5473	3157	2090	3947	1716	1253	4030	2734	2585	1780	1474	1734	1895	2243	1255	1728	3050	1836.75	0.602213	0.0338372	1536	3589	3526	4057	3604	2610	2371	2924	3615	13951	3812	5048	1770	1302	5699	7507	3027.12	5338	1.76339	0.134046	592	575	624	568	745
238	C06087	[M-H]-	Abietic acid	Lipid	1082	680	363	724	504	270	695	444	594	592	458	789	383	455	268	467	595.25	500.75	0.841243	0.389751	320	650	654	673	650	455	329	713	840	996	805	941	302	232	1021	718	555.5	731.875	1.31751	0.169921	152	190	195	241	119
239		[M-H]-	FA 18:4+2O	Lipid	15817	4919	5074	8440	2710	940	5882	3533	6904	4128	3174	4952	2658	4286	2011	2017	5914.38	3766.25	0.636796	0.232878	2188	5863	5938	5342	5559	3555	2437	3796	4964	13322	6715	5867	2208	1405	6704	5792	4334.75	5872.12	1.35466	0.286171	460	476	328	481	525
245		[M-H]-	FA 18:1+3O	Lipid	689	397	530	599	788	311	582	471	612	374	321	456	4805	8684	339	5376	545.875	2620.88	4.80124	0.0917245	320	721	1035	1240	997	767	395	962	16787	21532	13138	15436	5244	264	11905	10628	804.625	11866.8	14.7482	0.000353553	285	233	277	221	328
267		[M-H]-	Phosphatidylethanolamine (Soy)	Lipid	7264	4332	5363	5439	5121	4057	5574	5394	4474	3401	2609	4148	3024	3660	2719	4152	5318	3523.38	0.662538	0.000790243	2818	4709	6057	4878	5728	4337	4444	5546	4128	5161	3729	4164	2859	2789	4003	3554	4814.62	3798.38	0.788924	0.0407677	3561	4602	4889	5871	7263
427		[M-H]-	FA 12:1+1O	Lipid	784	175	220	394	75	58	361	183	319	21	43	60	61	55	72	91	281.25	90.25	0.320889	0.0516902	62	356	182	207	226	387	218	336	63	50	93	25	79	57	59	94	246.75	65	0.263425	0.00035481	53	32	53	44	59
481		[M-H]-	C12-AS	Lipid	72	3804	3611	3464	3869	3891	2816	60	3063	5343	4759	36	3604	3098	3933	1681	2698.38	3189.62	1.18205	0.567311	3951	2468	2128	2502	2189	1742	1932	1496	3772	1459	2579	2209	2707	3263	2531	2531	2301	2631.38	1.14358	0.372828	683	648	701	839	1790
508	C08367	[M-H]-	Vaccenic acid	Lipid	180724	142023	65827	154761	60697	43999	125591	76396	87495	20878	17791	31999	33284	36572	17336	32956	106252	34788.9	0.327418	0.00268887	17654	103686	108695	103966	98391	59369	56668	70557	80124	225549	71370	80224	31065	20086	94298	148222	77373.2	93867.2	1.21317	0.535504	8544	7376	9929	7687	12904
517		[M-H]-	FA 18:4+1O	Lipid	2734	741	1124	1744	1036	318	1629	972	1258	481	526	756	2089	3842	527	2562	1287.25	1505.12	1.16926	0.673464	588	2437	2527	2712	2680	1315	809	2329	5687	16779	5364	9068	2622	513	7058	5624	1924.62	6589.38	3.42372	0.0184545	109	80	41	95	100
521		[M-H]-	13-HOTrE	Lipid	15404	20086	17393	15984	20927	31404	16245	22390	18582	34314	34093	19440	25633	9692	23963	32065	19979.1	24722.8	1.23743	0.207483	28359	9101	17669	10752	8833	11684	9959	7600	4865	3762	3364	3581	22736	30431	9445	9955	12994.6	11017.4	0.847841	0.656103	2630	4085	4888	2647	3826
522		[M-H]-	9-HOTrE	Lipid	23660	7330	8604	15263	7198	2246	12093	7725	7613	6033	4409	4632	12234	22008	3845	13769	10514.9	9317.88	0.886161	0.715001	5969	16744	17525	18379	16257	9149	6778	13859	37576	179521	40296	82471	17703	6307	62157	50536	13082.5	59570.9	4.55348	0.0295684	543	307	348	336	573
525	C14766	[M-H]-	9-KODE	Lipid	1515	818	745	1045	450	346	922	516	666	398	522	479	7539	11388	519	8263	794.625	3721.75	4.68366	0.0917108	446	1178	1253	1160	1063	728	599	947	23235	29089	18563	20896	7167	471	15856	14362	921.75	16204.9	17.5806	0.000302463	183	153	134	165	280
528	C14762	[M-H]-	13-HODE	Lipid	669	796	724	701	904	1086	662	686	725	788	1168	422	575	595	639	787	778.5	712.375	0.915061	0.493427	576	412	636	496	547	361	475	486	337	377	252	496	802	694	333	296	498.625	448.375	0.899223	0.526171	239	315	374	294	200
529	C14767	[M-H]-	9-hydroxy-10,12-octadecadienoic acid	Lipid	10794	4714	4697	8520	5145	2269	6660	3786	5379	3295	1832	1936	5589	8336	1555	6556	5823.12	4309.75	0.740109	0.269104	2028	6559	8901	9752	7665	4364	2613	7501	15619	52997	13451	27457	6664	1962	20027	17049	6172.88	19403.2	3.14331	0.0338818	320	338	497	471	376
533		[M-H]-	FA 18:1+1O	Lipid	997	514	562	590	418	380	508	363	356	404	337	440	376	275	282	311	541.5	347.625	0.641967	0.0205653	236	436	549	782	690	652	416	499	423	960	388	457	356	405	479	1063	532.5	566.375	1.06362	0.775105	331	242	250	265	305
539		[M-H]-	(R)-2-hydroxystearic acid	Lipid	2411	1667	1444	1243	1483	5886	1214	1375	1411	60208	1496	5753	1186	1041	1066	1147	2090.38	9163.5	4.38366	0.351264	971	1142	1065	2354	1129	866	985	961	1104	1363	1065	996	874	980	900	945	1184.12	1028.38	0.868468	0.398793	693	981	758	695	727
545		[M-H]-	Aleuretic Acid	Lipid	190	190	164	237	320	254	224	246	251	121	165	71	150	176	210	94	228.125	154.75	0.678356	0.0171758	78	186	251	245	192	148	136	148	297	222	100	68	137	61	125	62	173	134	0.774566	0.301071	81	198	91	185	133
551		[M-H]-	C12-AE1S	Lipid	1164	1034	1044	1559	1255	1225	1188	1478	1391	696	674	733	925	728	655	645	1243.38	805.875	0.648135	0.00151115	979	1775	1293	1128	1060	1135	1653	1284	861	999	1040	1223	572	663	861	1096	1288.38	914.375	0.709712	0.0106867	584	471	493	745	700
553		[M-H]-	FA 18:3+2O	Lipid	1056	388	472	710	458	195	558	473	461	217	226	268	1112	1755	189	1434	538.75	707.75	1.31369	0.493646	211	635	753	738	689	394	266	687	2743	5028	2296	3719	1029	266	2796	2250	546.625	2515.88	4.60256	0.00224712	68	64	75	22	90
556		[M-H]-	13-HpOTrE	Lipid	1676	931	555	886	458	253	720	427	710	522	376	512	424	491	173	405	738.25	451.625	0.611751	0.106549	333	570	880	670	560	435	310	474	730	1500	690	813	342	303	832	804	529	751.75	1.42108	0.148824	156	126	87	162	115
562		[M-H]-	FA 18:2+2O	Lipid	102	100	59	110	72	84	84	94	79	43	51	96	81	141	111	104	88.125	88.25	1.00142	0.992344	114	93	121	132	190	133	51	138	105	386	115	223	94	103	159	198	121.5	172.875	1.42284	0.192563	128	97	158	79	151
563		[M-H]-	9-HPODE	Lipid	204	172	190	305	250	170	253	266	130	209	206	183	213	326	218	248	226.25	216.625	0.957459	0.719896	162	219	295	362	293	277	266	351	301	778	317	605	193	137	412	384	278.125	390.875	1.40539	0.171862	221	155	157	127	117
570		[M-H]-	Octadecanedioic acid	Lipid	295	183	159	187	198	132	127	137	134	155	85	109	190	178	145	99	177.25	136.875	0.772214	0.10699	141	189	177	183	143	146	162	184	285	561	246	302	131	107	428	622	165.625	335.25	2.02415	0.0236369	56	130	109	97	109
582	C14770	[M-H]-	11,12-EET	Lipid	79	54	85	89	136	135	106	105	53	50	33	53	43	44	99	44	98.625	52.375	0.531052	0.00191416	75	88	91	89	80	69	134	99	98	199	59	67	47	65	107	109	90.625	93.875	1.03586	0.863271	36	36	37	78	98
591		[M-H]-	Dodecylbenzenesulfonic acid	Lipid	12768	9669	9044	11101	8844	8969	7456	10034	14257	6962	5044	7035	5739	5537	5592	4775	9735.62	6867.62	0.705412	0.0356326	5614	13613	7841	7331	7661	33762	14614	12507	5616	5762	5570	5853	3883	4476	5535	6429	12867.9	5390.5	0.418911	0.0358069	3849	4076	4234	4384	4209
599		[M-H]-	FA 18:2+3O	Lipid	164	85	137	172	176	82	126	108	148	102	108	90	330	685	97	325	131.25	235.625	1.79524	0.183097	90	177	179	241	259	320	86	204	1060	1879	884	1210	338	118	809	692	194.5	873.75	4.49229	0.00347737	82	49	151	78	119
695		[M-H]-	1-Myristoyl-2-hydroxy-sn-glycero-3-phosphate	Lipid	203	209	187	192	122	172	229	138	156	87	37	104	129	125	139	103	181.5	110	0.606061	0.00153783	73	209	227	214	198	200	206	171	183	165	123	181	80	136	146	132	187.25	143.25	0.76502	0.0552224	54	74	82	143	58
751		[M-H]-	LPE 18:2	Lipid	7489	11354	9757	12756	5354	4917	7874	6337	7589	10577	3777	25450	3551	3285	4172	2610	8229.75	7626.38	0.926684	0.837989	6140	5835	11451	5924	5739	5965	6040	5639	1399	815	990	1068	2379	5761	2138	3436	6591.62	2248.25	0.341077	0.000306771	1612	1666	2888	3005	2550
757		[M-H]-	MGMG 16:3	Lipid	9977	11486	7758	16338	4520	2828	9005	5811	6577	6835	1944	25130	4408	5150	4111	2857	8465.38	7126.5	0.841841	0.666667	9261	8688	13239	7299	6831	7009	6178	5517	4990	3149	5115	3069	2234	5563	4258	6646	8002.75	4378	0.547062	0.00296525	360	292	663	587	414
770		[M-H]-	MGMG 18:3	Lipid	23459	29879	15600	33439	11050	7306	22937	14003	16189	25684	7576	56310	14489	16064	13822	9745	19709.1	19984.9	1.01399	0.966313	20942	22082	30913	13674	16323	15476	14714	13352	14282	13800	12099	11188	7106	20055	13250	20592	18434.5	14046.5	0.761968	0.118873	1376	1706	2848	2950	2209
821		[M-H]-	Hexosyl LPE 16:0	Lipid	321	259	164	390	147	137	284	135	186	126	64	660	81	62	169	76	229.625	178	0.775177	0.523154	125	225	407	326	360	254	215	341	109	92	159	100	127	109	117	162	281.625	121.875	0.432756	0.000349254	42	28	27	42	94
827		[M-H]-	Hexosyl LPE 18:3	Lipid	1828	2057	989	3065	1092	1085	2081	1106	1385	654	372	5866	733	592	921	231	1662.88	1344.25	0.808389	0.659033	1556	1189	2383	1566	1236	1365	1630	1257	585	389	896	383	320	813	616	973	1522.75	621.875	0.408389	7.3228e-05	70	93	123	98	77
829		[M-H]-	Hexosyl LPE 18:2	Lipid	2241	2917	1671	4551	1435	1014	2951	1159	1826	990	370	8804	697	526	1179	247	2242.38	1829.88	0.816043	0.712423	1802	1717	3709	2311	2281	2417	2174	2572	616	374	656	387	235	954	634	1088	2372.88	618	0.260444	3.86629e-06	73	93	82	80	72
832		[M-H]-	DGMG 18:3	Lipid	11020	13139	12126	12367	7237	10137	10576	10260	10738	8896	7918	10689	7636	5938	8193	7355	10857.8	8420.38	0.775517	0.0139137	7177	9987	11260	7526	7570	7930	8325	6168	5600	4377	4579	4343	6865	7974	5915	5868	8242.88	5690.12	0.690308	0.00367209	3456	3730	2871	3727	3993
866		[M-H]-	PI(16:0/13-HODE)	Lipid	3347	2423	3145	2590	9250	4220	3570	3752	2783	2807	1830	2218	3582	3239	1840	3821	4037.12	2765	0.684893	0.142445	3224	2773	5348	3977	4292	4175	3433	5457	4419	1324	2228	5097	2960	2802	2654	3293	4084.88	3097.12	0.758193	0.0895004	723	797	1462	822	946
867		[M-H]-	PI(16:0/9-HODE)	Lipid	3352	2394	3083	2627	9244	4254	3567	3728	2783	2754	1932	2473	3557	3251	1835	3778	4031.12	2795.38	0.693448	0.151056	3218	2773	5391	4173	4266	4193	3423	5501	4419	1343	2214	5097	2960	2802	2606	3350	4117.25	3098.88	0.752657	0.0831402	709	785	1454	822	993
869		[M-H]-	PI(18:0/20-HETE)	Lipid	377	494	563	216	429	409	261	601	301	351	386	432	493	296	368	446	418.75	384.125	0.917313	0.529674	297	480	368	376	255	375	276	583	362	360	423	457	519	658	463	569	376.25	476.375	1.26611	0.0803801	225	289	234	289	246
1387		[M+H-H2O]+	FA 18:3+1O	Lipid	56625	20119	24621	46581	20659	8085	41560	32455	21082	19055	15681	16650	43170	74485	13621	54455	31338.1	32274.9	1.02989	0.925098	26433	65583	63261	73753	74513	41208	28406	57865	142145	541307	159810	293135	80383	25069	243194	179250	53877.8	208037	3.86127	0.016485	2030	1720	1911	1914	2282
1494		[M+H]+	Dehydrophytosphingosine	Lipid	35793	16557	17516	14742	23121	17409	27037	21275	19800	12834	15132	14266	15464	15319	18317	16371	21681.2	15937.9	0.735099	0.0433692	19175	31076	23110	35344	35947	26604	31905	31327	26253	204046	34462	69984	19063	17107	92119	30697	29311	61716.4	2.10557	0.171188	14354	13919	15167	15352	14594
1501	C12144	[M+H]+	Phytosphingosine	Lipid	10516	7818	7832	6029	10362	9655	9839	9287	9088	6768	7144	6522	8326	5547	8958	7839	8917.25	7524	0.843758	0.0679172	9072	13153	13981	18914	16557	16667	16702	17537	7488	47398	7825	14805	7769	7329	20432	8108	15322.9	15144.2	0.988343	0.972146	11955	10308	11732	11184	10725
1562		[M+H]+	2-methoxy-4-pentadecylbenzoic acid	Lipid	578	492	602	582	536	539	640	480	475	729	782	779	637	537	609	647	556.125	649.375	1.16768	0.0505589	782	575	733	498	598	604	691	542	761	1506	799	977	597	596	896	826	627.875	869.75	1.38523	0.0417583	996	826	944	997	790
1635		[M+H]+	LPE 18:3	Lipid	15601	25162	19242	30916	11554	17971	25355	22374	18189	28178	13426	83182	14477	13938	19911	10641	21021.9	25242.8	1.20078	0.637761	43835	20706	41803	21329	19424	22333	26477	20262	6664	3697	5621	6302	10763	31876	12167	20795	27021.1	12235.6	0.452817	0.0092001	7251	7132	16982	15784	16401
1639		[M+H]+	LPE 18:1	Lipid	3043	3501	2945	3941	2451	2264	3854	4009	2414	855	749	1790	826	625	919	849	3251	1128.38	0.347086	1.4425e-05	1056	3470	6040	3776	3375	2733	3337	3386	896	1097	532	799	1119	1897	1374	1384	3396.62	1137.25	0.334818	0.000526793	798	926	1340	1042	863
1653		[M+H]+	LPC 18:3	Lipid	38583	81045	58915	104289	43386	50682	83428	68744	48776	95254	37724	416534	40045	41110	62465	26773	66134	96085.1	1.45289	0.534691	182071	67371	142129	67692	67827	90611	103161	72623	11814	8274	11746	7115	25796	106994	30962	56554	99185.6	32406.9	0.32673	0.00376597	15209	14448	29496	31333	29246
1654		[M+H]+	LPC 18:2	Lipid	70838	112595	103181	149832	66763	62591	119512	101509	80712	80099	23021	230621	30179	31680	41090	25011	98352.6	67801.6	0.689373	0.274822	94018	123223	224592	121759	114609	140180	137023	135827	14145	11858	12033	10612	30155	79214	34197	58924	136404	31392.2	0.230142	1.60555e-05	19819	23437	40817	42601	27653
1658		[M+H]+	LPC 18:1	Lipid	17994	25639	25416	29542	15736	11663	28062	24199	14327	4039	1813	10809	3616	3639	3615	3590	22281.4	5681	0.254966	2.95256e-05	5382	29358	55491	31474	32562	29872	31309	29829	3005	2686	2408	2765	4226	7955	5082	7531	30659.6	4457.25	0.145378	8.66256e-05	2004	2098	3513	4035	2591
1881	C00670	[M]+	Glycerophosphocholine	Lipid	2284	3014	2292	3408	4666	5774	4430	4137	2500	3388	2757	3761	2645	2112	5222	2589	3750.62	3121.75	0.832328	0.278496	7283	2358	2830	3674	3798	8456	9691	5357	1133	4505	1110	992	2393	3876	2379	1696	5430.88	2260.5	0.416231	0.0106501	19564	14733	13213	14897	11985
1889	C06427	[M+H]+	Linolenic acid	Lipid	463869	209817	194232	395708	166504	85180	469707	276049	208460	149437	146097	291192	224754	357433	176663	190972	282633	218126	0.771763	0.278741	235753	498871	429545	472277	462891	334282	314082	376735	457082	966722	523805	580609	206560	150827	564166	510715	390554	495061	1.26758	0.286046	40866	33931	29725	35010	40840
1950	C04230	[M+H]+	LysoPC(16:0)	Lipid	26800	35559	25937	45068	24289	33985	43783	36149	29427	40315	26440	117004	22684	20633	26863	24087	33946.2	38431.6	1.13213	0.708592	45368	35737	66290	42728	39888	41083	53264	45990	13396	6799	10305	9385	24168	47946	24367	37202	46293.5	21696	0.468662	0.00141323	20584	24237	30851	28649	28816
42	C00137	[M-H]-	Inositol	Nucleotides	42593	35175	38379	33298	61710	51359	43938	39616	33670	40463	44083	44141	55282	51095	65652	46824	43258.5	47651.2	1.10155	0.372957	54021	36638	24396	35530	37127	38352	45276	38676	52090	42065	47612	42075	38924	49105	41221	45787	38752	44859.9	1.15761	0.0928505	80180	53793	64327	63564	63308
484	C00294	[M-H]-	Inosine	Nucleotides	8403	9512	9241	10078	9344	12194	9527	9283	8845	10713	10974	11406	9277	7320	10152	7267	9697.75	9494.25	0.979016	0.771876	11478	8234	10582	7301	7074	7333	7106	7499	9636	11829	10653	7762	8068	8700	10369	9618	8325.88	9579.38	1.15055	0.13005	17771	11259	10777	13712	9001
530	C00170	[M-H]-	5'-Methylthioadenosine	Nucleotides	897	903	816	1038	629	705	923	623	923	639	482	609	377	480	581	525	816.75	577	0.706459	0.00858275	521	538	883	763	605	721	735	488	399	213	421	587	578	505	342	474	656.75	439.875	0.669775	0.00553413	493	368	444	325	384
788	C00029	[M-H]-	Uridine diphosphate glucose	Nucleotides	20888	20527	22211	23267	15394	26185	15509	23492	22908	16889	21556	16020	16416	5216	24524	14212	20934.1	17217.6	0.822467	0.165521	19326	8578	17607	10960	12631	15586	19838	9794	444	397	188	202	13904	16266	4351	5067	14290	5102.38	0.357059	0.00510814	18537	18964	19950	18265	20887
915	C02494	[M+H]+	1-Methyladenosine	Nucleotides	214	176	245	286	315	242	985	916	180	322	292	340	314	396	579	815	422.375	404.75	0.958272	0.89892	596	1200	1732	1521	1563	936	980	1401	1307	1603	1275	1606	993	600	1457	1312	1241.12	1269.12	1.02256	0.878629	596	418	512	567	534
992	C00106	[M+H]+	Uracil	Nucleotides	2165	849	1957	2283	2270	568	1839	1069	1451	330	167	579	969	1614	169	739	1625	752.25	0.462923	0.0145671	227	1780	1659	2426	2265	1198	1189	2633	2179	2849	2289	2366	805	314	1886	1933	1672.12	1827.62	1.093	0.710305	84	144	152	140	93
1053	C00147	[M+H]+	Adenine	Nucleotides	9439	3140	9587	8587	15302	4274	13101	15092	5511	638	469	901	5266	13476	1186	7332	9815.25	4347.38	0.44292	0.0309056	1408	43122	39497	27455	35768	19140	9531	32816	33049	40613	16328	32305	10497	1510	23863	25479	26092.1	22955.5	0.879787	0.658951	562	861	908	1536	655
1256	C02470	[M+H]+	Xanthurenic acid	Nucleotides	295	289	341	439	379	524	432	565	286	526	1249	1264	1234	857	1772	1208	408	1049.5	2.5723	0.002125	2209	494	439	411	319	446	781	327	208	224	239	239	971	1081	509	622	678.25	511.625	0.754331	0.526975	5213	3429	3769	3549	3989
1312	C00299	[M+H]+	Uridine	Nucleotides	2126	1124	2125	2294	2315	796	2251	1741	1552	421	291	583	1001	2320	317	1286	1846.5	971.375	0.526063	0.0179867	371	3242	4047	4494	3668	2295	1914	4378	3769	5183	3828	4108	1407	542	3622	2835	3051.12	3161.75	1.03626	0.882703	194	297	301	332	232
1361	C00212	[M+H]+	Adenosine	Nucleotides	109	133	165	233	613	2653	2959	15747	111	173	132	208	600	1281	8078	11085	2826.5	2708.5	0.958252	0.962025	7199	11453	24360	11296	10510	17842	18386	8988	1000	1642	691	1360	8169	13763	3955	7589	13754.2	4771.12	0.346884	0.00433462	3581	4574	3844	5117	2596
1445		[M+H]+	5'-S-Methylthioadenosine	Nucleotides	48842	69580	60973	77034	38619	56111	48872	54485	53555	51289	48202	43409	37431	24443	39439	30130	56814.5	40987.2	0.721422	0.0140072	29686	41079	70054	44223	44458	45623	53447	38536	18091	12035	17062	23054	38667	31065	21928	20589	45888.2	22811.4	0.497107	0.000513584	22139	17807	19566	17308	24792
1511	C00055	[M+H]+	Cytidine-5'-monophosphate	Nucleotides	687	164	290	413	364	178	537	298	304	154	163	153	167	224	96	130	366.375	173.875	0.474582	0.0120131	152	668	393	597	753	542	699	866	329	179	220	205	136	80	188	279	583.75	202	0.346039	0.000461505	158	168	115	168	154
1549	C00020	[M+H]+	Adenosine 5'-monophosphate	Nucleotides	2134	2657	2325	3116	1896	7038	3376	4405	3540	3249	2681	4362	3198	2486	4725	3810	3368.38	3506.38	1.04097	0.836367	6161	1830	4607	1291	1667	3427	3839	2477	277	300	291	186	2356	2765	1278	1849	3162.38	1162.75	0.367683	0.0125119	1215	1802	1072	813	1392
1708	C00003	[M+H]+	NAD	Nucleotides	854	1065	183	1517	370	702	622	171	891	716	910	666	302	107	645	494	685.5	591.375	0.862691	0.628543	242	215	379	84	303	375	358	304	25	48	27	36	320	276	293	342	282.5	170.875	0.604867	0.0985498	781	293	293	293	135
1718	C00016	[M+H]+	FAD	Nucleotides	743	904	860	1295	830	1080	1040	948	832	900	836	973	760	654	814	853	962.5	827.75	0.86	0.073778	1026	862	1046	874	856	961	1151	843	679	874	615	598	886	892	763	770	952.375	759.625	0.797611	0.00512375	591	587	603	646	475
1727	C00380	[M+H]+	Cytosine	Nucleotides	289	89	175	259	319	108	290	272	121	47	30	73	279	533	41	83	225.125	150.875	0.670183	0.300139	89	802	639	473	650	290	98	552	1279	2936	112	1915	380	60	1405	1468	449.125	1194.38	2.65934	0.0579148	76	80	99	77	80
1762	C00262	[M+H]+	Hypoxanthine	Nucleotides	78	47	59	132	130	74	179	122	64	38	113	108	99	89	106	133	102.625	93.75	0.91352	0.650285	169	183	203	239	286	146	148	267	135	290	152	294	91	116	223	209	205.125	188.75	0.920171	0.630458	68	113	170	107	142
1782	C00913	[M+H]+	3-Methyladenine	Nucleotides	1564	1399	1545	1076	1032	1827	914	1535	1436	2667	2581	1384	1251	869	1343	1146	1361.5	1584.62	1.16388	0.406963	2675	1642	1319	1060	1198	1225	1105	1161	1000	1089	944	1106	1322	1152	1192	1210	1423.12	1126.88	0.791831	0.150027	2583	2208	1714	1893	1692
1783	C00242	[M+H]+	Guanine	Nucleotides	3068	561	1581	2072	3029	941	3271	2718	1188	1012	1562	1458	2058	4272	1376	3084	2155.12	2001.25	0.9286	0.780062	2751	6994	5676	5441	7703	3641	2239	7676	10788	14665	5651	11529	3689	1885	7963	9334	5265.12	8188	1.55514	0.106448	1918	1620	2368	2471	1948
1874	C00475	[M+H]+	Cytidine	Nucleotides	1453	486	765	1255	1612	590	1428	1246	806	281	289	467	1264	2399	282	1872	1104.38	957.5	0.867006	0.658419	519	2407	2433	2179	2554	1220	731	2340	6186	12643	3244	7521	1903	277	5262	5735	1797.88	5346.38	2.97372	0.021689	500	311	286	350	252
1875	C02961	[M+H]+	Cytarabine	Nucleotides	1452	487	764	1240	1617	588	1435	1246	801	281	295	467	1260	2401	271	1872	1103.62	956	0.866236	0.657283	519	2401	2432	2179	2555	1220	731	2347	6181	12645	1988	7521	1905	231	5262	5735	1798	5183.5	2.88293	0.0317586	500	311	296	350	252
1892	C00387	[M+H]+	Guanosine	Nucleotides	3683	2079	3060	3470	2403	1032	2208	1583	2320	730	614	781	588	419	467	410	2439.75	791.125	0.324265	0.000919086	369	1803	2251	2026	2270	1499	1463	1967	343	1335	350	504	412	410	855	540	1706	593.625	0.347963	0.000551438	535	455	494	519	407
1897	C00170	[M+H]+	5'-DEOXY-5'-METHYLTHIOADENOSINE	Nucleotides	48842	69580	60973	77028	38619	56111	48872	54485	53555	51308	48187	43409	37431	24443	39439	30130	56813.8	40987.8	0.721441	0.0140118	29686	41079	70054	44229	44458	45628	53447	38536	18087	12035	17052	23058	38667	31072	21936	20599	45889.6	22813.2	0.497133	0.000513962	22146	17812	19576	17308	24795
1942	C00061	[M+H]2+	Flavin Mononucleotide	Nucleotides	3922	6210	5992	7046	6724	9342	7574	7540	4401	5005	5226	6584	5766	3970	7206	5954	6793.75	5514	0.811628	0.0770859	7036	6284	8511	5994	5251	7276	7766	5791	3003	1733	2593	2655	5600	4849	3165	3848	6738.62	3430.75	0.509117	6.95091e-05	3057	2971	3479	3322	3388
2	C04025	[M-H]-	Malonic acid	Organic acid	714	724	754	832	792	850	891	901	851	573	506	597	502	573	677	534	807.25	601.625	0.745277	0.000783539	271	690	698	635	687	683	577	473	1001	836	802	689	475	534	576	721	589.25	704.25	1.19516	0.179447	377	378	446	326	375
13	C03668	[M-H]-	Malic acid	Organic acid	228497	223010	213728	240196	215152	197197	224467	211711	233865	306302	364114	376292	339982	330379	316639	335664	219245	325405	1.48421	1.15404e-05	349134	213169	246383	203701	195601	190157	192264	190530	337947	315880	321160	329588	273467	294251	291628	326660	222617	311323	1.39847	0.000789856	375208	370331	359967	337405	359033
15	C01620	[M-H]-	Threonic acid	Organic acid	139761	158263	150245	155354	145701	166292	143666	152029	149636	62533	59020	53977	83975	66969	104271	63714	151414	80511.9	0.531734	3.26235e-05	72626	127663	141531	124950	125174	132858	130420	115337	83983	91904	56337	69663	97672	98625	85423	77955	121320	82695.2	0.68163	0.00076107	45034	47811	57432	65428	46258
35	C00493	[M-H]-	Shikimic Acid	Organic acid	3618	3260	3272	3642	3812	3713	3515	3769	3915	4324	3808	4511	3629	3981	3507	3698	3575.12	3921.62	1.09692	0.0296515	3790	3186	4344	3158	3183	3294	2870	3226	4710	4957	4244	4192	4824	4278	4472	4962	3381.38	4579.88	1.35444	3.33604e-05	3241	3391	3323	2861	2699
46	C08261	[M-H]-	Azelaic acid	Organic acid	229	161	156	170	133	150	218	370	409	140	130	213	257	316	57	222	198.375	218	1.09893	0.688561	157	153	183	251	186	1871	99	217	544	1290	614	682	236	82	731	555	389.625	591.75	1.51877	0.427632	87	118	121	147	138
47	C00158	[M-H]-	Citric acid	Organic acid	478603	430828	489026	453231	452698	530670	439179	498177	430116	232967	159414	154480	287078	239042	376459	213825	471552	261673	0.554918	5.41366e-05	284650	408887	415749	405352	403512	455109	410542	414594	357328	390520	253732	300810	354831	366802	349376	316315	399799	336214	0.840957	0.0162118	191204	214286	263952	251664	232984
211	C00048	[M-H]-	Glyoxylate	Organic acid	3763	3400	3345	4076	3622	3458	3843	3458	3742	4797	5799	5391	4556	5288	4931	5188	3620.62	4961.5	1.37034	6.22223e-05	5164	3593	4225	3227	3135	3085	2901	3258	4970	5044	4970	4863	4206	5004	4880	5504	3573.5	4930.12	1.37963	0.000438548	5615	5529	5078	4482	5402
212	C03547	[M-H]-	Glycolic acid	Organic acid	6210	5927	6342	6908	5839	6628	6825	6624	6181	2715	2454	2428	3739	2923	4419	2953	6412.88	3476.5	0.542113	2.44539e-05	3313	5746	5808	5324	5159	5315	5446	4816	3328	3647	2737	3495	3943	3995	3975	3256	5115.88	3547	0.693332	0.000236457	2162	2083	2737	2917	2021
213	C00186	[M-H]-	Lactic acid	Organic acid	3295	3122	2663	3213	2926	2825	2975	2723	3343	4592	5044	5069	4731	5018	4265	4896	2967.75	4619.75	1.55665	3.09495e-06	4974	3127	3581	2808	2758	2661	2753	2469	4443	4500	4600	4738	3776	4391	4473	4880	3141.38	4475.12	1.42458	0.000734825	5297	5365	5203	5095	4967
284	C00246	[M-H]-	Butanoate	Organic acid	1404	1032	1069	1097	1500	1007	993	1179	1119	595	1059	827	1012	1119	975	868	1160.12	946.75	0.816076	0.0364616	952	1165	1268	1225	1434	1138	1043	1232	1463	1313	1422	1447	967	795	1023	1066	1182.12	1187	1.00412	0.96335	1306	874	878	855	1009
297	C01089	[M-H]-	b-Hydroxybutyrate	Organic acid	714	724	754	832	792	850	891	901	851	573	506	597	502	573	677	534	807.25	601.625	0.745277	0.000783539	271	690	698	635	687	683	577	473	1001	836	802	689	475	534	576	721	589.25	704.25	1.19516	0.179447	377	378	446	326	375
298	C00258	[M-H]-	D-GLYCERIC ACID	Organic acid	7637	7188	8574	7587	11503	10879	8812	8760	9873	9141	8773	6913	13914	13397	14277	11436	8867.5	10965.5	1.23659	0.0788782	9792	7948	7831	8172	8009	9520	8277	8279	11092	12468	8564	10430	14417	12246	11298	10498	8478.5	11376.6	1.34182	0.000655442	9680	9689	10749	9330	12757
300	C01384	[M-H]-	MALEIC ACID	Organic acid	42989	40164	39208	45063	40948	36695	41397	39636	43487	58236	69467	69531	62837	64016	58657	63914	40762.5	61268.1	1.50305	1.05981e-05	66258	39830	48112	37088	36854	35732	36267	34604	63322	60263	60516	62846	51699	57084	54655	61813	41843.1	59024.8	1.41062	0.000858886	74586	71488	69564	66903	68790
304	C00539	[M-H]-	Benzoic acid	Organic acid	106	168	136	186	197	225	128	151	185	204	135	148	150	103	55	208	162.125	148.5	0.91596	0.564465	90	163	187	152	153	117	160	150	246	126	131	152	219	98	178	193	146.5	167.875	1.1459	0.318765	528	361	457	430	417
309	C02226	[M-H]-	CITRACONIC ACID	Organic acid	1547	1568	1734	1494	1572	2333	1592	1979	1741	1842	1866	2211	2456	3167	2364	2334	1727.38	2247.62	1.30118	0.0169009	2020	1343	929	1302	1257	2036	1119	1432	2574	2424	2317	2534	2377	2060	2145	2038	1429.75	2308.62	1.61471	7.50781e-05	1545	1558	1981	2199	1934
311		[M-H]-	2-Hydroxy-4-methylpentanoic acid	Organic acid	55	28	24	35	50	68	46	37	43	55	134	117	136	99	47	87	42.875	89.75	2.09329	0.00584011	120	75	47	61	90	59	85	22	83	83	92	50	97	109	113	67	69.875	86.75	1.2415	0.21077	120	54	96	65	96
334	C00785	[M-H]-	UROCANIC ACID	Organic acid	998	1967	1206	1501	869	1781	1417	1601	1689	1082	970	1680	973	616	1416	747	1417.5	1146.62	0.808907	0.188911	637	1118	1280	755	692	1000	1122	765	215	187	205	205	733	937	487	529	921.125	437.25	0.474691	0.00246543	804	682	724	619	545
359	C00166	[M-H]-	Phenylpyruvic acid	Organic acid	149	73	133	154	103	55	110	102	104	70	80	84	206	217	64	133	109.875	119.75	1.08987	0.695714	77	123	193	185	144	81	95	135	217	345	226	274	156	116	256	237	129.125	228.375	1.76864	0.0044659	109	110	61	77	81
361	C00166	[M-H]-	beta-Phenylpyruvic acid	Organic acid	231	350	330	375	390	693	425	309	379	720	689	1060	555	556	119	593	387.875	583.875	1.50532	0.0894982	778	246	347	332	350	340	292	341	1052	817	757	546	593	759	626	919	378.25	758.625	2.00562	0.000482234	1393	1119	1112	1143	1187
366	C01479	[M-H]-	3-Phenyllactic acid	Organic acid	130	139	149	121	103	130	132	162	138	205	175	303	159	168	93	190	133.25	178.875	1.3424	0.0605658	224	166	250	111	100	172	111	121	158	200	198	155	78	182	194	163	156.875	166	1.05817	0.714183	245	110	161	160	179
372	C02504	[M-H]-	2-Isopropylmalate	Organic acid	934	995	793	935	913	1013	757	1065	1284	1197	1677	1431	1703	1534	2045	1723	925.625	1574.25	1.70074	2.02921e-05	1479	982	1146	739	767	989	923	890	1195	941	1154	1064	1361	1473	1284	1454	989.375	1240.75	1.25407	0.0335406	1826	1584	1701	1959	2158
374	C02504	[M-H]-	2-Isopropylmalic acid	Organic acid	8493	6490	5577	6331	3630	3974	5545	5615	7252	1593	941	986	1629	1179	208	1406	5706.88	1899.25	0.3328	0.00127411	1189	4457	9100	8422	8982	6881	8709	9492	1214	1839	1375	1414	1646	1424	1428	1999	7154	1542.38	0.215596	9.03525e-05	1385	1459	1658	1227	1334
411	C00296	[M-H]-	quinic acid	Organic acid	491018	439650	500786	463404	464168	543047	450751	512556	442596	237934	163858	159064	293375	243716	386402	218286	483172	268154	0.554986	5.71524e-05	291657	418733	423848	413185	413552	467334	418952	424345	364006	398902	260045	307493	362830	375529	354941	321805	408951	343194	0.839206	0.0151117	194517	219521	271676	257404	237530
1178		[M+H]+	1H-Benzotriazole-4-carboxylic acid	Organic acid	1617	1927	1767	2769	1882	3689	3702	4513	1475	943	1196	1736	2454	946	3264	2474	2733.25	1811	0.662581	0.0816998	4285	4042	4798	3627	3304	5870	6341	3511	264	270	180	148	3034	4110	1447	2317	4472.25	1471.25	0.328973	0.000526426	4946	4117	5413	4648	4128
1180		[M+H]+	3-(4-HYDROXYPHENYL)PROP-2-ENOIC ACID	Organic acid	734	1208	1449	1432	1604	2327	2103	2734	942	855	784	1207	1781	2614	2038	2053	1698.88	1534.25	0.903098	0.627774	1987	2363	2723	1994	2459	2855	2926	2977	4214	3887	3711	4207	2659	2754	2545	3436	2535.5	3426.62	1.35146	0.0069605	2196	2326	2143	1737	2017
1234	C01717	[M+H]+	Kynurenic acid	Organic acid	847	1161	1097	1279	1309	1981	1400	1831	1193	2657	2610	2388	1835	2734	2264	3122	1363.12	2350.38	1.72425	0.00146772	2717	1415	2081	1386	1401	1850	1749	1449	1655	1743	1673	1807	2315	2375	1966	2210	1756	1968	1.12073	0.294038	2361	3433	2484	2350	2741
1261	C00328	[M+H]+	Kynurenine	Organic acid	271	112	140	156	116	141	183	217	189	140	116	109	133	175	331	351	167	193	1.15569	0.51409	766	210	299	240	236	267	270	171	254	254	228	260	348	468	267	403	307.375	310.25	1.00935	0.969402	1946	1749	1608	1454	1140
1280	C00482	[M+H]+	3-(4-HYDROXY-3,5-DIMETHOXYPHENYL)-2-PROPENOIC ACID	Organic acid	1506	2377	2512	2964	3348	4565	4964	5019	2554	5883	6506	9192	7333	7745	9749	9866	3406.88	7353.5	2.15843	0.00122574	11635	6393	7367	6077	6354	5560	4292	6245	8484	8917	7920	9080	7186	6846	7317	9601	6740.38	8168.88	1.21193	0.112036	15716	14875	14395	14247	12430
1741	C00253	[M+H]+	Nicotinic acid	Organic acid	1522	616	1380	1256	1813	760	2264	1664	1018	235	321	607	728	1800	362	1246	1409.38	789.625	0.560266	0.0375281	439	3649	4509	3637	4904	2125	1488	4082	5235	8434	2546	4532	1781	458	5251	4039	3104.12	4034.5	1.29972	0.384071	634	623	431	615	359
1747	C00408	[M+H]+	Pipecolic acid	Organic acid	26197	29935	34612	33296	23086	37262	34807	40112	34268	9641	6489	7230	9910	11423	16517	13757	32413.4	13654.4	0.421257	0.000192803	13869	53365	63543	58987	59868	53808	63424	62151	12147	14437	10572	12909	22238	25030	15994	16280	53626.9	16200.9	0.302104	2.63548e-05	19752	25462	31093	27646	16032
1787	C00196	[M+H]+	2,3-Dihydroxybenzoic acid	Organic acid	396	408	134	140	135	745	579	603	448	250	146	128	280	911	1562	1006	392.5	591.375	1.50669	0.339385	1265	560	682	538	517	595	542	590	661	539	475	596	614	700	625	660	661.125	608.75	0.920779	0.577298	2068	1841	1945	1886	2328
1812	C03722	[M+H]+	Quinolinic acid	Organic acid	65	111	89	152	105	212	130	140	86	123	138	148	182	116	98	158	125.5	131.125	1.04482	0.776274	129	158	210	156	193	190	258	165	185	150	181	217	153	116	124	191	182.375	164.625	0.902673	0.358584	338	271	367	248	293
8	C00633	[M-H]-	4-Hydroxybenzaldehyde	Others	1620	1938	2071	2050	2499	2041	1790	2031	2242	1488	1503	1559	1372	1263	1416	1309	2005	1519	0.757606	0.00399503	1148	1620	2524	1639	1416	1395	1175	1565	1676	2038	1472	1573	1170	1101	1677	1784	1560.25	1561.38	1.00072	0.995313	631	617	598	503	562
19	C16700	[M-H]-	3,4-Dihydroxybenzaldehyde	Others	6563	6353	7285	7059	6406	7200	6414	6383	5895	3760	3071	4933	3001	2092	3835	2527	6707.88	3639.25	0.542534	1.29884e-05	3231	5539	7849	5161	4766	5758	5864	4745	1373	1814	1170	1065	2320	3243	1809	2260	5364.12	1881.75	0.350803	1.18243e-05	1869	1601	1858	1930	1471
59		[M-H]-	Acetosyringone	Others	95	97	55	78	79	78	86	84	73	70	84	38	67	106	95	114	81.5	80.875	0.992331	0.94983	97	72	87	70	82	112	70	62	84	109	42	37	76	81	67	66	81.5	70.25	0.861963	0.283892	126	72	82	84	68
107	C14214	[M-H]-	Dibutyl Phthalate	Others	2463	2553	2452	4902	1553	920	3390	1648	2308	643	1825	2471	1666	2283	1057	881	2485.12	1641.75	0.660631	0.115923	1652	3728	3256	3140	3714	3018	2990	2968	4266	7998	3927	4593	1298	1191	4992	4138	3058.25	4050.38	1.32441	0.233197	477	435	461	411	445
144	C06046	[M-H]-	Salidroside	Others	1509	1788	1840	1731	2061	2496	1745	1877	1956	5645	6038	5691	4393	3224	5114	3674	1880.88	4466.88	2.37489	0.000187245	5765	1398	1879	1283	1304	1529	1277	1310	1431	676	1490	1516	2210	2891	1538	1989	1968.12	1717.62	0.872721	0.679553	12322	6789	6722	6361	8770
188	C05122	[M-H]-	Taurocholic acid	Others	64	83	75	79	108	107	72	80	65	74	72	129	116	109	32	82	83.5	84.875	1.01647	0.913975	184	77	82	125	100	74	68	51	76	64	90	156	64	302	119	98	95.125	121.125	1.27332	0.42655	148	202	148	94	264
218		[M-H]-	4-Hydroxyquinoline	Others	114	57	80	125	64	109	94	126	122	95	72	120	104	140	113	75	96.125	105.125	1.09363	0.487779	66	69	130	84	86	89	90	58	114	196	92	117	55	97	79	128	84	109.75	1.30655	0.146006	79	43	54	37	30
226		[M-H]-	1-hydroxyanthraquinone	Others	187	128	184	8401	151	5610	1556	1226	1388	3053	195	5082	1001	162	181	118	2180.38	1397.5	0.640945	0.548131	133	267	3050	125	223	168	99	721	2176	4352	133	118	130	149	102	4559	598.25	1464.88	2.4486	0.288326	1963	97	155	108	126
286		[M-H]-	3-Hydroxypyridine	Others	10	21	65	50	53	35	64	74	51	37	41	53	26	53	34	58	46.5	44.125	0.948925	0.794085	35	60	54	62	58	71	48	53	30	73	63	63	48	13	57	29	55.125	47	0.852608	0.343814	41	22	10	20	19
289	C00009	[M-H]-	Phosphoric acid	Others	38483	38444	42547	46560	41239	34392	41007	43010	51693	29137	32536	21979	51609	54484	55446	43201	40710.2	42510.6	1.04422	0.711213	36200	39925	48065	48734	47863	45451	51440	47271	33022	29081	24289	36493	42106	35591	33558	36388	45618.6	33816	0.741276	0.000460156	20789	15685	22885	18336	24923
308	C00245	[M-H]-	TAURINE	Others	30	37	87	62	89	47	66	54	61	21	43	52	18	38	19	42	59	36.75	0.622881	0.0342577	18	48	92	23	19	44	45	58	25	80	18	17	44	47	41	40	43.375	39	0.899135	0.704478	75	27	84	55	55
349		[M-H]-	2,6-Dihydroxyacetophenone	Others	59	96	56	55	99	121	25	60	56	59	81	77	104	41	39	86	71.375	67.875	0.950963	0.80137	60	38	50	82	123	68	95	114	89	84	68	95	84	21	33	115	78.75	73.625	0.934921	0.746238	91	41	76	80	72
394	C00847	[M-H]-	4-Pyridoxic acid	Others	133	165	204	150	244	219	222	236	187	391	410	473	382	479	300	288	196.625	363.75	1.84997	0.000633793	428	210	179	177	161	132	174	158	480	497	370	419	377	288	342	408	202.375	397.625	1.96479	0.000317854	246	231	224	244	195
465		[M-H]-	Phomalone	Others	2435	2072	1250	3025	846	570	2001	1390	1777	2355	628	4034	1263	1314	1440	711	1698.62	1690.25	0.99507	0.986504	1884	2002	2071	1553	1429	1441	1326	1102	1307	1558	1581	1132	499	1544	1159	2149	1601	1366.12	0.853295	0.277955	241	189	244	369	247
612	C09264	[M-H]-	Aesculin	Others	1392	2116	1965	1598	1669	1955	1280	1691	1588	2433	1446	1719	2158	2078	1972	2321	1708.25	1964.38	1.14993	0.134797	1442	1594	1785	959	1084	1419	1088	1032	1430	1098	1337	1348	2080	1779	1592	1926	1300.38	1573.75	1.21023	0.107211	4360	3490	3238	3371	3163
673		[M-H]-	19S-Methoxytubotaiwine	Others	1103	923	1032	1681	1005	1131	1371	1282	1441	855	676	931	855	849	577	537	1191	840.125	0.705395	0.0190272	914	2048	1086	868	931	987	1687	991	715	740	738	721	488	632	604	899	1189	692.125	0.582107	0.00757755	496	596	518	497	481
701		[M-H]-	Reserpic acid	Others	258	87	177	100	271	105	172	99	98	50	32	67	75	110	36	76	158.625	68	0.428684	0.00576833	62	138	78	109	89	93	116	136	95	279	79	107	60	27	107	76	102.625	103.75	1.01096	0.968944	103	65	109	75	48
725		[M-H]-	guajavarin	Others	475	451	268	674	660	501	612	493	438	711	540	478	719	309	728	443	516.75	545.75	1.05612	0.696217	551	473	553	476	237	546	768	466	204	304	255	252	738	772	433	439	508.75	424.625	0.834644	0.384303	1334	774	663	745	797
937		[M+H]+	Fenpropimorph	Others	2630	2622	1231	3230	3950	4095	4115	3447	2199	1076	559	1415	2375	1043	3024	1729	3165	1677.5	0.530016	0.00536779	1321	2010	3664	3490	1972	2993	4372	3968	2390	2880	2179	904	1736	2275	1809	2737	2973.75	2113.75	0.710803	0.0742714	2090	2983	3365	2734	1681
950		[M+H]+	N4-Acetylsulfadimethoxine	Others	2615	5551	4217	4737	4616	10407	3913	6141	4059	10380	13875	12553	9957	6525	16735	7859	5274.62	10242.9	1.94192	0.01009	24190	3614	4983	2698	2838	4564	5299	3115	5120	5376	3736	4643	7751	16228	5341	5199	6412.62	6674.25	1.0408	0.930152	43968	38871	41709	36647	31859
969		[M+H]+	Subsessiline	Others	2227	3608	5055	4673	12583	9086	8810	5647	5049	1329	4520	1908	4960	9821	4853	4321	6461.12	4595.12	0.711196	0.236513	3356	6990	8497	9723	9129	7268	3108	10204	12188	4351	9742	9928	2822	1009	6005	6895	7284.38	6617.5	0.908451	0.695059	459	529	836	481	443
1338	C03917	[M-2H2O+H]+	Dihydrotestosterone	Others	1095	839	584	988	631	693	1229	908	708	672	469	694	867	963	684	658	870.875	714.375	0.820296	0.125896	769	1014	974	1066	1076	837	832	1092	1003	2808	1058	1214	755	660	1566	1600	957.5	1333	1.39217	0.149797	531	482	512	534	601
1374	C07635	[M-H2O+H]+	Epiandrosterone	Others	1353	1461	1149	2058	2133	2319	2156	2022	1004	623	521	1007	959	880	1343	1000	1831.38	917.125	0.500785	0.000163517	784	2102	2146	1810	1899	2146	2753	2039	1558	2993	1542	1327	1007	1138	1815	1789	1959.88	1646.12	0.839913	0.301212	842	1315	1488	1262	722
1546		[M+H]+	Hydroxybutorphanol	Others	1666	1287	1215	1658	1933	1897	1863	2174	1466	705	711	1375	1463	1257	2104	1635	1711.62	1339.5	0.78259	0.0852137	1532	1932	2167	1958	1857	1646	1551	1917	1643	2127	1620	1626	1677	1341	1420	1521	1820	1621.88	0.89114	0.106113	2595	2836	3571	3036	2262
1550		[M+H]+	Vinpocetine	Others	708	666	604	902	901	1235	1224	927	695	313	245	410	942	1630	863	1406	895.875	813	0.907493	0.681126	482	1031	1084	897	854	1234	1017	1039	2673	3876	2636	3056	1424	808	2517	2316	954.75	2413.25	2.52763	0.000807561	944	886	1041	1080	623
1606		[M+H]+	Rimsulfuron	Others	248	17	8051	103	109	160	25	658	11	19	131	14	11	2	17	14	1171.38	27.375	0.02337	0.265163	2386	65	44	648	77	60	1072	2925	11	10	16	6	11	16	24	14	909.625	13.5	0.0148413	0.0443299	1325	29	52	67	141
1608	C16911	[M+H]+	Afzelin	Others	4145	4435	4474	4944	5219	6682	5402	6053	2914	3347	3098	4273	3062	2722	4894	3275	5169.25	3448.12	0.667046	0.000793627	4404	5043	4755	3712	3998	4929	6104	3828	3036	3028	3022	3045	3438	3492	3020	3341	4596.62	3177.75	0.691322	0.000230367	4885	4041	3701	4139	2919
1668	C08601	[M]+	Lutein	Others	6999	8104	8424	7576	9471	10008	10417	10004	7758	7656	8650	9008	8841	10157	10249	11484	8875.38	9225.38	1.03943	0.597141	11460	12963	13012	13810	15068	14897	15287	16778	11437	12064	13081	14190	13591	14948	14797	15903	14159.4	13751.4	0.971185	0.617221	17476	15708	16003	16556	16993
1669	C08584	[M]+	Capsanthin	Others	96230	116478	101641	120038	79480	140083	75738	103330	107236	174879	175832	84142	119473	51499	125504	104454	104127	117877	1.13205	0.425112	127688	50567	79032	60732	57029	65586	71083	46320	19223	18555	19281	19235	124849	146295	44622	50776	69754.6	55354.5	0.79356	0.490173	17802	16123	18323	15984	15865
1828		[M+H]+	Dihydroactinolide	Others	25749	18155	19981	22353	26829	24731	28990	27984	21675	26899	24817	33035	30283	28514	24684	38780	24346.5	28585.9	1.17413	0.0936501	31371	34929	44598	38207	39476	39368	33692	40908	45095	70788	40280	52248	37408	35348	50202	50818	37818.6	47773.4	1.26322	0.0349433	6771	11409	14599	10389	11295
1855		[M+2H]2+	Nootkatone	Others	1275	789	893	1122	1174	1927	1149	1380	824	1184	2138	2353	2310	1523	4074	1847	1213.62	2031.62	1.67401	0.0442452	2900	1385	1434	1635	1517	942	1262	1504	3367	5001	1977	3620	2317	2747	2890	2488	1572.38	3050.88	1.9403	0.00212678	38891	24960	40406	31869	25944
1857		[M-H2O+H]+	Germacrone	Others	1332	1781	1977	2388	3068	3159	2663	3281	1397	1110	1175	1827	2059	2290	3346	2020	2456.12	1903	0.774798	0.146156	2364	2989	3360	3337	3601	3049	3619	3527	2721	3087	2373	2831	2216	2425	2524	2536	3230.75	2589.12	0.801401	0.00296377	9480	5736	7573	6943	4231
1869		[M-H2O+H]+	Atractylenolide II	Others	235	212	241	287	273	331	284	254	239	427	433	522	456	562	518	552	264.625	463.625	1.75201	0.000171279	546	279	329	397	298	313	340	348	656	866	560	676	413	389	649	624	356.25	604.125	1.69579	0.00128091	1928	972	2678	1659	1373
1886	C14214	[M+H]+	Di-n-butyl phthalate	Others	98852	108400	109863	111720	113886	110960	106600	104827	105815	105166	117431	109239	99474	110172	94634	96910	108138	104855	0.969637	0.316587	99793	94790	89845	92511	95926	87396	92385	88481	96695	90560	92010	88488	88404	84706	85309	84263	92640.9	88804.4	0.958587	0.0878444	90290	95643	88712	88094	94345
1903	C10788	[M+H]+	Ellagic acid	Others	99017	91839	116149	116180	2048	247411	3599	212012	78802	119978	159354	171448	145195	3010	213417	142827	111032	129254	1.16412	0.640388	199606	128483	105230	156371	90818	202410	157036	87606	91866	55213	61158	40262	170130	210284	95095	89951	140945	101745	0.721876	0.15878	250611	156635	208907	203050	120090
1928	C00255	[M+H]+	Riboflavin	Others	4111	4102	1761	5285	3632	3438	6930	3967	3044	6088	5410	4502	7504	9914	6956	12434	4153.25	6981.5	1.68097	0.0320534	6445	7011	6804	7884	7181	4667	4781	5066	16451	27571	15058	19355	15323	10243	19334	16571	6229.88	17488.2	2.80716	2.27684e-05	5189	4901	5062	5064	3521
1959		[M]+	Luteoxanthin	Others	8993	11650	10720	11782	10418	19486	19259	22046	9805	10439	15084	14697	9808	15522	21103	14501	14294.2	13869.9	0.970311	0.853052	21436	15737	21215	18621	21675	24025	21246	12175	11204	11663	13492	17874	25452	29801	21567	12592	19516.2	17955.6	0.920035	0.589382	40777	38972	33036	31721	30037
57		[M-H]-	Caffeic acid methylester	Phenolic acid	8874	4818	4542	5865	2614	4293	4995	5370	4142	1708	1998	2276	1906	924	3311	1788	5171.38	2256.62	0.436368	0.00123301	2430	3795	4178	2975	2627	4132	4619	1914	121	207	256	158	1873	2675	769	938	3333.75	874.625	0.262355	0.000151356	2475	1648	1860	2125	1612
64		[M-H]-	Ethyl caffeate	Phenolic acid	151	103	78	88	74	64	87	85	84	111	75	52	60	58	61	89	91.25	73.75	0.808219	0.16006	56	70	84	56	93	79	143	123	61	62	85	62	60	69	74	124	88	74.625	0.848011	0.334794	113	95	53	103	42
156		[M-H]-	Neochlorogenic Acid	Phenolic acid	801947	819663	700097	899891	490164	910943	690261	772117	695876	630030	536502	662335	545131	297161	710411	437239	760635	564336	0.741927	0.0134893	637892	502839	646729	418866	400933	705487	782041	389931	33604	20236	24644	15715	486819	647879	223713	297609	560590	218777	0.390263	0.00458352	813254	577735	605868	618813	585914
221	C10470	[M-H]-	isoferulic acid	Phenolic acid	8874	4818	4542	5865	2627	4293	4982	5370	4142	1717	1998	2276	1906	924	3311	1788	5171.38	2257.75	0.436586	0.0012249	2430	3795	4178	2975	2627	4132	4619	1926	147	216	249	146	1873	2675	769	930	3335.25	875.625	0.262537	0.000147799	2475	1665	1864	2125	1612
330	C00805	[M-H]-	o-Hydroxybenzoate	Phenolic acid	50	48	47	93	27	64	50	69	43	53	86	130	52	87	93	35	56	72.375	1.29241	0.237402	80	52	47	64	84	57	51	47	74	45	58	50	104	58	44	71	60.25	63	1.04564	0.757007	91	87	77	48	72
331	C00587	[M-H]-	3-hydroxybenzoic acid	Phenolic acid	1508	1967	1187	1501	869	1813	1191	1638	1689	1215	1254	1680	973	628	1452	824	1459.25	1214.38	0.832191	0.212533	1479	1145	1280	755	705	1206	1261	765	217	189	205	197	820	1223	500	756	1074.5	513.375	0.47778	0.00551137	847	911	724	625	673
385	C01481	[M-H]-	Caffeic acid	Phenolic acid	17458	18899	15017	20148	9408	22614	13891	15797	14986	13008	10831	13377	10956	5263	14793	8037	16654	11406.4	0.684903	0.014306	11978	9725	12766	7758	7737	13842	16603	7231	481	291	361	230	8865	13153	3545	5200	10955	4015.75	0.366568	0.00495912	17818	12020	12310	13072	11478
418		[M-H]-	dihydroferulic acid	Phenolic acid	105	210	44	99	71	100	171	102	93	103	50	44	111	100	115	44	112.75	82.5	0.731707	0.186635	88	229	189	134	101	86	94	145	121	155	162	124	71	169	113	128	133.25	130.375	0.978424	0.896416	86	87	108	96	80
458		[M-H]-	Caffeoyl putrescin	Phenolic acid	6024	10295	5226	7978	1306	17097	5697	9442	8611	17819	3833	8038	2296	410	3298	1724	7883.12	5753.62	0.729866	0.425631	9159	3796	6930	3134	2638	10576	8690	2530	332	218	243	110	2679	17421	1146	5636	5931.62	3473.12	0.585527	0.323259	1409	7559	5243	5754	674
534		[M-H]-	Emodic acid	Phenolic acid	3770	3160	4041	3386	2189	3071	3624	3841	1897	4268	3816	2742	2148	1495	4335	2387	3385.25	2886	0.852522	0.279434	3296	2882	2450	2278	1503	1902	1803	1385	771	927	1109	795	1839	3680	1383	2417	2187.38	1615.12	0.738385	0.202477	2068	1798	1588	1831	2137
606		[M-H]-	5-Coumaroylquinic acid	Phenolic acid	3207	2811	4335	1210	1986	2293	1612	2072	2321	1700	1229	534	2034	1481	1567	1362	2440.75	1528.5	0.626242	0.0382041	770	1203	4952	2722	2441	3141	636	956	1255	1716	1543	1103	2091	1321	2455	1252	2102.62	1592	0.757149	0.373804	730	1580	800	853	1110
642		[M-H]-	4-O-Caffeoylquinic acid	Phenolic acid	5585	2706	4314	5392	2956	4741	4501	4957	6499	3947	5748	4482	4019	1741	5171	4000	4394	4450.88	1.01294	0.929257	3950	2548	3905	2775	2363	4819	5937	2271	423	592	456	368	3071	3869	2239	1173	3571	1523.88	0.426736	0.00875057	2383	2555	2472	2322	2583
658	C17147	[M-H]-	5-Caffeoylquinic acid	Phenolic acid	801971	819506	700002	899858	490178	910943	690261	772009	695844	630074	536502	662311	545104	297161	710302	437239	760591	564317	0.741946	0.0134905	624836	502839	646729	418816	400933	705487	782041	389931	33604	20243	24644	15715	486810	647915	223713	297589	558952	218779	0.39141	0.0046832	813254	577691	605853	618774	585914
669	C00852	[M-H]-	Caffeoyl quinic acid	Phenolic acid	15721	16513	13918	20890	10917	22462	15661	17072	14803	29224	31475	30209	22249	10276	28469	21574	16644.2	23534.9	1.41399	0.039527	31041	10183	11217	6892	7342	15475	17260	6444	916	777	860	719	15377	25101	5986	6932	13231.8	7083.5	0.535341	0.172553	55021	47233	38037	38413	43385
670	C00852	[M-H]-	3-Caffeoylquinic acid	Phenolic acid	801971	819677	700000	899858	490224	910966	690261	772009	695857	630097	536577	662193	545153	297161	710411	437287	760621	564342	0.741949	0.0134886	637930	502839	646816	418866	400943	705491	782041	389931	33604	20243	24648	15715	486819	647927	223724	297609	560607	218786	0.390266	0.00458423	813302	577741	605868	618863	585941
671		[M-H]-	Caffeoylquinic acid	Phenolic acid	2149	2100	1780	2147	1548	2290	1878	2225	2037	1848	2143	1828	1764	1116	2330	1653	2014.62	1839.88	0.913259	0.286084	1978	1447	1728	1243	1201	1712	1789	1103	227	219	325	310	1592	1462	753	940	1525.12	728.5	0.477666	0.00352126	1839	1332	1667	1449	1612
682	C02572	[M-H]-	3-O-Feruloylquinic acid	Phenolic acid	19446	23756	22174	22206	10574	21366	15530	19555	27325	16966	19997	26223	20366	11809	24654	16213	19325.9	20444.1	1.05786	0.6543	21405	11974	20080	7601	7375	12773	12102	7249	3180	2107	2630	2580	10943	18102	5748	7201	12569.9	6561.38	0.521992	0.0481013	10700	11535	12758	12732	11185
697		[M-H]-	Sinapoylhexoside	Phenolic acid	622	518	432	482	414	540	424	478	487	783	1479	1338	775	407	1179	693	488.75	892.625	1.82634	0.0128527	1176	390	376	308	342	425	414	299	250	238	270	300	404	687	286	505	466.25	367.5	0.788204	0.412137	3516	2134	1656	1948	2505
771		[M-H]-	3,5-Dicaffeoylquininic acid	Phenolic acid	30584	32889	24466	31137	17953	26460	22481	23062	23787	30785	31259	36014	20324	6669	28323	15335	26129	24062	0.920892	0.600586	31295	14680	21159	13413	12274	17839	20052	9702	567	558	626	350	12839	18671	4356	6391	17551.8	5544.75	0.315909	0.00339647	21473	19514	21406	18259	19122
773	C10468	[M-H]-	3,4-di-O-caffeoylquinic acid	Phenolic acid	38571	33396	26511	32367	20820	34790	27228	26628	24829	19317	17872	23627	17550	6770	24845	11120	30038.9	18241.2	0.607255	0.00180962	20904	16294	18189	13557	12946	20481	28651	11457	694	498	578	429	10826	17914	3967	5352	17809.9	5032.25	0.282554	0.000767716	18900	17832	18977	15129	14101
835		[M-H]-	Tricaffeoyl quinic acid	Phenolic acid	180	236	166	205	135	206	100	185	148	361	467	314	328	263	429	268	176.625	322.25	1.82449	0.00208874	526	109	167	106	80	145	121	105	149	105	100	167	220	220	130	177	169.875	158.5	0.933039	0.83707	620	373	532	430	612
897	C01494	[M+H]+	Ferulic acid	Phenolic acid	80	143	229	88	89	153	184	122	31	176	164	414	151	185	311	285	136	214.625	1.57812	0.105818	376	161	207	122	170	234	212	127	104	79	113	114	116	122	300	325	201.125	159.125	0.791175	0.360162	861	705	854	598	511
939		[M+H]+	Feruloyl dehydrotyramine	Phenolic acid	342	345	368	330	339	334	380	447	302	500	658	629	472	444	432	579	360.625	502	1.39203	0.00584678	721	461	512	291	350	365	382	326	493	453	454	415	533	772	611	554	426	535.625	1.25734	0.107152	1478	2470	1019	936	997
1152		[M+H]+	Mesalazine	Phenolic acid	202	226	206	355	284	291	650	319	208	82	68	160	96	127	136	145	316.625	127.75	0.403474	0.00348754	156	719	1075	816	788	599	643	845	330	401	313	387	142	236	317	485	705.125	326.375	0.462861	0.00212525	112	110	99	165	165
1244		[M+H]+	Ferulic acid	Phenolic acid	472	644	654	1152	812	1370	1778	1440	566	534	817	981	883	784	888	1131	1040.25	823	0.791156	0.243816	1100	1834	2499	1779	1976	1691	1401	1696	1491	1505	1464	1486	1475	786	1367	1478	1747	1381.5	0.790784	0.0476888	660	790	615	677	735
1258		[M+H]+	Sinapoylmalate	Phenolic acid	1176	1354	1807	2049	3114	3867	2939	3411	1323	4833	6755	6611	7374	8463	8353	8992	2464.62	6588	2.67302	0.000696888	11678	4050	4062	3492	3365	4063	3481	3856	8815	6607	7988	7879	7056	6797	7662	8892	4755.88	7712	1.62157	0.0130295	13705	12565	13498	12694	12359
1267		[M+H]+	Cinnamoyl putrescin	Phenolic acid	2929	4361	3747	7068	3415	6741	4578	6705	5099	18211	11796	14132	10405	9061	11126	14121	4943	11743.9	2.37586	0.00046549	18243	7881	13166	4310	4995	9905	4810	6965	6914	7161	7119	7695	8663	13695	6981	9693	8784.38	8490.12	0.966503	0.879037	4203	9381	6973	7536	1941
1354		[M+H]+	Feruloyl putrescine	Phenolic acid	7482	11377	8998	11347	4546	17463	7988	11587	15412	38889	27491	31117	15361	5775	23107	14366	10098.5	21439.8	2.12306	0.0137777	35911	8636	13129	7895	7250	16544	11017	6764	2451	1527	1972	2901	7652	20983	3699	8070	13393.2	6156.88	0.4597	0.101139	13571	29585	37094	33668	3374
1355		[M+H]+	Caffeoylcholine	Phenolic acid	21500	6404	10183	17582	6215	4230	13481	9936	11279	6480	4615	6038	2934	1512	3945	2692	11191.4	4936.88	0.441132	0.0197963	6083	28917	20486	23399	21828	15550	14024	14983	1923	7048	1928	2203	1779	3847	3532	2619	18158.8	3109.88	0.17126	3.83738e-05	2500	5115	6606	5688	696
1490	C02717	[M+H]+	feruloyltyramine	Phenolic acid	9844	12810	13708	15765	8924	10728	11951	12992	14369	10146	15971	16308	15033	14409	17736	15148	12090.2	14890	1.23157	0.0241979	16399	14309	16487	12419	11299	17884	11132	11598	6451	9652	7638	8376	17941	37331	13223	15959	13940.9	14571.4	1.04523	0.866606	10743	29253	11475	12158	15131
1506	C20380	[M+H]+	Mycophenolic acid	Phenolic acid	837	911	875	943	1017	1164	909	1124	1006	2007	2749	2107	2583	2445	2997	2784	972.5	2334.75	2.40077	3.38539e-05	3397	987	1034	770	732	898	996	954	1420	793	1197	1053	2097	2328	1569	1488	1221	1493.12	1.22287	0.464648	19619	10615	8065	8844	13084
1536		[M+H]+	Feruloyl O-methyldehydrodopamine	Phenolic acid	305	300	263	329	370	393	408	411	266	303	324	379	330	335	358	383	347.375	334.75	0.963656	0.608505	370	426	535	447	491	504	385	496	448	524	453	423	529	516	536	871	456.75	537.5	1.17679	0.159006	565	601	450	411	615
1558	C00852	[M+H]+	CHLOROGENIC ACID	Phenolic acid	119171	161373	131248	166433	91850	213941	155388	170449	119051	180841	203361	255805	172415	92825	261316	159131	151232	180593	1.19415	0.25532	226942	124108	143380	101527	86740	175381	173984	88045	8055	6086	5821	4537	132370	195276	65636	81020	140013	62350.1	0.445315	0.0240977	165800	169454	187569	170374	190401
1633		[M+H]+	Di-dihydrocaffeoyl spermidine	Phenolic acid	299874	327090	320435	388566	229281	555114	339452	403981	274788	244913	218765	305896	280446	108555	399719	199846	357974	254116	0.709873	0.0379533	315415	305997	308317	245045	244003	425081	516996	242333	3151	1923	1996	1008	177522	426039	59201	168731	325398	104946	0.322517	0.00365452	156747	278797	375492	422505	52500
1651		[M+H]+	4,5-Dicaffeoyl quinic acid	Phenolic acid	3075	3626	2344	3578	2206	5286	4108	4828	2480	2364	2261	3472	2499	980	5255	2044	3631.38	2669.38	0.735087	0.123535	4218	3534	2870	2176	2694	5298	6293	2454	230	156	130	198	2188	3644	973	1888	3692.12	1175.88	0.318482	0.00269097	4072	3901	4180	2976	4648
1844	C10470	[M+H]+	Isoferulic Acid	Phenolic acid	472	644	654	1167	812	1370	1778	1440	566	534	817	981	883	784	888	1131	1042.12	823	0.789733	0.240411	1100	1834	2499	1779	1976	1691	1401	1696	1491	1505	1464	1486	1475	786	1367	1478	1747	1381.5	0.790784	0.0476888	660	790	615	677	735
1861	C00864	[M+H]+	pantothenic acid	Phenolic acid	12309	14569	15827	19017	16866	19033	16670	17887	16887	28996	37728	36545	29156	27575	32268	28840	16522.2	29749.4	1.80056	7.91735e-05	43072	17533	24906	17432	17120	20223	18141	18212	25035	25430	23911	25576	26405	30146	26496	30813	22079.9	26726.5	1.21045	0.174832	36862	29800	32086	29872	33937
1868	C00482	[M+H]+	Sinapinic acid	Phenolic acid	1506	2377	2512	2976	3356	4565	4973	5019	2554	5883	6506	9173	7339	7745	9760	9866	3410.5	7353.25	2.15606	0.00123527	11651	6395	7386	6080	6367	5569	4292	6250	8493	8919	7924	9094	7189	6855	7317	9608	6748.75	8174.88	1.21132	0.11325	15701	14875	14395	14232	12431
1925		[M+H]+	Cryptochlorogenic acid	Phenolic acid	995388	1134046	950362	1286492	827854	1235244	1123003	1191556	895532	819902	774540	809126	791575	460703	1079695	819512	1.09299e+06	806323	0.73772	0.00347677	929496	879991	1048561	744484	764396	1170969	1266836	707857	53486	35351	36681	23576	838453	952967	461816	625558	939074	378486	0.403042	0.00302548	1168493	884303	964588	1008190	874754
38	C00198	[M-H]-	Gluconolactone	Sugar alcohols	1622	1670	1656	1396	2454	2627	2249	2130	1740	3409	3176	3395	3226	5005	3671	3739	1975.5	3420.12	1.73127	0.00111565	4202	1371	2231	1580	2210	1936	2556	2021	5262	5109	4428	5243	3751	3189	3742	4562	2263.38	4410.75	1.94875	0.00013663	3452	3414	3950	3568	3146
98	C00103	[M-H]-	Glucose-1-phosphate	Sugar alcohols	8182	10783	9226	9636	8634	9023	9040	9822	8073	4590	4824	4721	5880	2963	7348	4573	9293.25	5371.5	0.578	3.07502e-05	4638	6331	11381	8223	8458	9391	8028	7525	2030	2129	1796	1859	5000	5935	2795	3109	7996.88	3081.62	0.385354	8.06745e-05	6007	6092	6416	5102	7672
154	C00089	[M-H]-	Sucrose	Sugar alcohols	1542667	1700613	1581692	1680744	1456495	1557738	1590276	1683751	1632662	1212438	1157834	1098698	1223770	750181	1378405	1298938	1599247	1.21912e+06	0.762306	0.00116847	1208804	1555971	1877400	1398111	1444915	1587445	1602076	1415318	69315	23777	62370	24968	1215612	1602846	532801	844073	1511255	546970	0.361931	0.000860996	1727231	1684248	1574826	1511914	1415860
185	C00492	[M-H]-	raffinose	Sugar alcohols	9796	6993	7457	8993	8693	7420	9231	8208	7110	5359	4483	5645	6739	5788	5842	6220	8348.88	5898.25	0.706472	9.52295e-05	5645	8633	10867	8698	9277	8481	7597	8771	2978	3671	3343	2895	4168	5081	4472	5193	8496.12	3975.12	0.467875	3.39324e-06	14672	11420	9245	10165	9745
389	C00984	[M-H]-	Galactose	Sugar alcohols	42593	35175	38379	33298	61710	51359	43938	39616	33670	40463	44083	44141	55282	51095	65652	46824	43258.5	47651.2	1.10155	0.372957	54021	36638	24396	35530	37127	38352	45276	38676	52090	42065	47612	42075	38924	49105	41221	45787	38752	44859.9	1.15761	0.0928505	80180	53793	64327	63564	63308
416	C00257	[M-H]-	Gluconate	Sugar alcohols	26576	25885	24965	27974	25192	28996	23491	25062	22627	20493	19618	19209	22679	21099	26193	18487	26017.6	21300.6	0.8187	0.000652353	24488	20117	23345	17415	19122	22119	18600	19419	24489	23914	19017	17499	21866	23864	21244	22601	20578.1	21811.8	1.05995	0.336592	28237	21548	27288	29024	25499
449		[M-H]-	D-Arabinose-5-phosphate	Sugar alcohols	358	372	554	292	387	448	279	546	400	371	336	324	373	219	51	319	404.5	299.125	0.739493	0.074445	366	258	422	368	492	441	345	460	207	184	120	222	252	214	145	174	394	189.75	0.481599	1.03358e-05	327	385	361	370	387
474		[M-H]-	D-Glucose-6-phosphate	Sugar alcohols	8182	10783	9226	9636	8634	9023	9040	9822	8073	4590	4824	4721	5880	2963	7348	4573	9293.25	5371.5	0.578	3.07502e-05	4638	6331	11381	8223	8458	9391	8028	7525	1214	1814	1159	1695	5000	5935	2795	3109	7996.88	2840.12	0.355154	8.5204e-05	6007	6092	6416	5102	7672
626	C07064	[M-H]-	Lactulose	Sugar alcohols	1542667	1700613	1581692	1680744	1456495	1557738	1590276	1683751	1632662	1212438	1157834	1098698	1223770	750181	1378405	1298938	1599247	1.21912e+06	0.762306	0.00116847	1208804	1555971	1877400	1398111	1444915	1587445	1602076	1415318	69315	23777	62370	24968	1215612	1602846	532801	844073	1511255	546970	0.361931	0.000860996	1727231	1684248	1574826	1511914	1415860
632		[M-H]-	Maltitol	Sugar alcohols	53750	59794	53121	59422	47166	52558	53324	56955	55177	40848	42006	38393	42097	26881	48946	42679	54511.2	42128.4	0.772838	0.00183215	38088	49946	66120	48912	50675	58504	57517	48571	4340	3225	4135	2850	39989	50444	19017	29268	52291.6	19158.5	0.366378	0.000455525	63769	59335	54690	53614	50577
714	C00689	[M-H]-	Trehalose-6-Phosphate	Sugar alcohols	13678	13513	14190	10617	21723	18410	18218	14425	12312	2693	2075	2412	14021	10254	21128	6720	15596.8	8951.88	0.573958	0.0276772	12015	13707	11114	12848	15140	16157	20300	15693	12861	13054	9476	12858	15529	22624	14730	12983	14621.8	14264.4	0.975559	0.835995	17318	10666	17556	17834	24149
766	C08243	[M-H]-	Melezitose	Sugar alcohols	9796	6993	7457	8993	8693	7420	9231	8208	7110	5359	4483	5645	6739	5788	5842	6220	8348.88	5898.25	0.706472	9.52295e-05	5645	8633	10867	8698	9277	8481	7597	8771	2978	3671	3343	2895	4168	5081	4472	5193	8496.12	3975.12	0.467875	3.39324e-06	14672	11420	9245	10165	9745
1561		[M+NH4]+	isomaltulose	Sugar alcohols	35063	48068	52465	58975	54959	48373	43545	49723	45572	40735	54975	48098	47833	27678	69567	56870	48896.4	48916	1.0004	0.996956	74468	65675	54817	65750	63776	75701	71221	79868	9204	8825	7461	6801	67655	101466	41415	46280	68909.5	36138.4	0.524432	0.021562	108870	90618	99011	112031	98507
1567	C05400	[M+Na]+	Melibiose	Sugar alcohols	42122	52063	41367	60894	24277	36472	50323	60895	21625	31819	22081	46984	53052	14894	45319	46706	46051.6	35310	0.766748	0.135197	24906	28116	42517	22933	50585	52062	33671	45761	4132	6553	4450	3137	68333	38263	29135	36732	37568.9	23841.9	0.634618	0.161284	63499	69437	38864	35518	39072
147		[M-H]-	Triptophenolide	Terpenoids	4014	3313	3532	5785	4277	4425	4231	5588	4654	2714	2338	2639	3012	2652	2947	2467	4395.62	2927.88	0.666088	0.00279034	3392	5973	4435	4605	4411	12892	5233	4877	3180	3381	3049	3185	2497	2970	2944	3731	5727.25	3117.12	0.544262	0.0278497	2457	2754	2628	2952	3186
183		[M-H]-	Asiatic Acid	Terpenoids	72	59	55	162	93	77	71	82	61	69	65	59	100	78	60	104	83.875	74.5	0.888227	0.500349	77	66	81	49	71	86	73	59	83	102	109	80	80	69	116	164	70.25	100.375	1.42883	0.0208468	62	67	32	54	48
271		[M-H]-	Saikosaponin a	Terpenoids	2823	1380	1789	1817	2250	1617	1764	2331	4957	8925	13225	13071	12178	9318	11254	14091	1971.38	10877.4	5.51766	9.57686e-07	19230	5895	5257	5086	5174	5665	6462	6996	16609	6670	7952	7511	8565	9961	6770	9334	7470.62	9171.5	1.22768	0.419078	12987	13557	10754	8975	17001
1253		[M+H]+	Prespatane	Terpenoids	4247	7026	7532	9087	12610	12192	13366	12727	5461	3977	3307	6366	7676	7701	11723	8556	9848.38	6845.88	0.695127	0.0689641	9840	13235	15821	14194	15160	13393	17395	14728	9251	13070	10110	11633	7525	9946	10314	12089	14220.8	10492.2	0.737813	0.00223836	9692	14146	14049	12842	11803
1375		[M-H2O+H]+	5-beta-Androstan-17-beta-ol-3-one	Terpenoids	465	456	587	618	974	1405	780	957	649	3080	2651	3109	3065	2039	2356	4554	780.25	2687.88	3.44489	0.000366011	2810	767	698	523	711	905	817	979	2962	2604	2544	2859	2701	3253	2301	4062	1026.25	2910.75	2.8363	4.41078e-05	7580	7315	6320	7545	6257
1464	C07198	[M+H]+	Methyltestosterone	Terpenoids	126310	92406	104916	168549	157679	144773	129737	169048	97345	32626	34982	69891	79224	46303	105561	77222	136677	67894.2	0.496749	0.000230315	50677	126907	162717	156176	156057	129145	154310	157596	84825	141131	85340	89823	63756	72877	90151	105185	136698	91636	0.670353	0.011799	92189	137730	179992	156323	95609
1933		[M+H]+	Neoruscogenin	Terpenoids	8734	9500	8670	12218	9482	11665	11667	11032	9766	2711	3920	6664	8903	5242	15660	3758	10371	7078	0.68248	0.0577516	6249	8031	14235	10668	11577	9563	12329	10103	12122	13974	10321	17198	5078	5597	10337	12928	10344.4	10944.4	1.058	0.728608	3397	4102	4151	3912	4551
[truncated: 31 more columns]

## Sheet: Table S2
Supplementary Table S2. All the DEGs in the WT leaves between control and ABA treatment.
Gene ID	WT+ABA-1	WT+ABA-2	WT+ABA-3	WT-Control-1	WT-Control-2	WT-Control-3	Log2(ABA/Control)	p value	Regulation	Annotation	GO_cellular_component	GO_molecular_function	GO_biological_process	KEGG	Pfam
Nitab4.5_0000998g0060	3.99185	5.95121	6.3587	11.0095	10.9101	10.686	-1.00009	5e-05	Down	Protein of unknown function DUF789	GO:0005634;nucleus	-	-	-	PF05623.9:DUF789
Nitab4.5_0009443g0010	11.8559	17.7664	12.6215	28.0929	27.335	29.0826	-1.00039	5e-05	Down	Proton-dependent oligopeptide transporter family, Major facilitator superfamily domain, general substrate transporter	GO:0016021;integral component of membrane;GO:0016020;membrane;GO:0005886;plasma membrane	GO:0005215;transporter activity	GO:0006857;oligopeptide transport;GO:0006810;transport;GO:0009624;response to nematode	K14638:solute carrier family 15 (peptide/histidine transporter), member 3/4;	PF00854.18:PTR2
Nitab4.5_0007480g0050	1.17734	1.3711	1.43641	2.54228	3.05727	2.37376	-1.00066	0.00015	Down	Zinc finger, RING-type, Zinc finger, RING/FYVE/PHD-type	-	GO:0061630;ubiquitin protein ligase activity	GO:0043161;proteasome-mediated ubiquitin-dependent protein catabolic process	-	PF13639.3:zf-RING_2
Nitab4.5_0002328g0040	8.70428	9.44363	8.67404	17.2924	18.1972	18.18	-1.00069	5e-05	Down	Cytochrome P450, E-class, group I, Cytochrome P450, Cytochrome P450, conserved site	GO:0016020;membrane	GO:0016709;oxidoreductase activity, acting on paired donors, with incorporation or reduction of molecular oxygen, NAD(P)H as one donor, and incorporation of one atom of oxygen	GO:0044550;secondary metabolite biosynthetic process	-	PF00067.19:p450
Nitab4.5_0000349g0070	23.1259	48.4042	25.4816	69.3188	62.8487	62.0211	-1.00123	5e-05	Down	Unknown	GO:0005634;nucleus	-	-	-	-
Nitab4.5_0001211g0060	6.94467	7.33634	6.906	13.5371	14.7219	14.1603	-1.00154	5e-05	Down	Protein of unknown function DUF863, plant	GO:0005634;nucleus	-	-	-	PF05904.8:DUF863
Nitab4.5_0002249g0080	17.301	20.7301	18.2088	38.1601	36.9965	37.4709	-1.00189	5e-05	Down	Amino acid transporter, transmembrane	-	GO:0015171;amino acid transmembrane transporter activity	GO:0003333;amino acid transmembrane transport	K14207:solute carrier family 38 (sodium-coupled neutral amino acid transporter), member 2;	PF01490.15:Aa_trans
Nitab4.5_0007622g0050	0.386166	0.327224	0.507837	0.943694	0.679505	0.822544	-1.00194	0.0024	Down	P-type ATPase, cytoplasmic domain N, HAD-like domain, P-type ATPase, A domain, P-type ATPase, phosphorylation site, Cation-transporting P-type ATPase, Cation-transporting P-type ATPase, subfamily IV	GO:0005802;trans-Golgi network;GO:0005886;plasma membrane	GO:0004012;phospholipid-translocating ATPase activity	GO:0048194;Golgi vesicle budding	K01530:phospholipid-translocating ATPase [EC:3.6.3.1];	PF13246.3:Cation_ATPase;PF16209.2:PhoLip_ATPase_N;PF16212.2:PhoLip_ATPase_C
Nitab4.5_0001891g0120	2.30041	4.24733	3.8194	7.62346	5.65422	7.48912	-1.00226	0.0003	Down	Thaumatin, Thaumatin, conserved site	GO:0005576;extracellular region	-	GO:0051707;response to other organism	-	PF00314.14:Thaumatin
Nitab4.5_0003256g0010	1.60503	2.56984	2.23527	5.12132	3.5604	4.16547	-1.00303	0.00285	Down	F-box domain	GO:0005739;mitochondrion	-	-	-	-
Nitab4.5_0009942g0020	8.70783	8.02808	6.20104	17.4404	15.5207	13.0115	-1.0031	5e-05	Down	Small GTPase superfamily, Small GTP-binding protein domain, Small GTPase superfamily, Rab type, Small GTPase superfamily, Rho type, P-loop containing nucleoside triphosphate hydrolase, Small GTPase superfamily, Ras type	GO:0005737;cytoplasm;GO:0005819;spindle;GO:0005730;nucleolus;GO:0005634;nucleus;GO:0030427;site of polarized growth;GO:0005886;plasma membrane	GO:0019003;GDP binding;GO:0003924;GTPase activity;GO:0005515;protein binding;GO:0005525;GTP binding	GO:0009958;positive gravitropism;GO:0010928;regulation of auxin mediated signaling pathway;GO:0007264;small GTPase mediated signal transduction;GO:0009734;auxin-activated signaling pathway	K04392:Ras-related C3 botulinum toxin substrate 1;ko04010:MAPK signaling pathway;ko04014:Ras signaling pathway;ko04015:Rap1 signaling pathway;ko04024:cAMP signaling pathway;ko04071:Sphingolipid signaling pathway;ko04145:Phagosome;ko04151:PI3K-Akt signaling pathway;ko04310:Wnt signaling pathway;ko04370:VEGF signaling pathway;ko04510:Focal adhesion;ko04520:Adherens junction;ko04810:Regulation of ac…	PF00071.19:Ras
Nitab4.5_0011386g0010	10.8763	7.00276	12.3123	20.1796	22.6098	17.7286	-1.00323	5e-05	Down	Phox/Bem1p	GO:0005634;nucleus	GO:0004674;protein serine/threonine kinase activity	GO:0046777;protein autophosphorylation	-	PF00564.21:PB1
Nitab4.5_0000368g0080	8.63875	14.8674	8.07935	19.7466	20.8132	22.7541	-1.00326	5e-05	Down	Nicotianamine synthase	-	GO:0030410;nicotianamine synthase activity	GO:0030418;nicotianamine biosynthetic process;GO:0009860;pollen tube growth;GO:0010233;phloem transport;GO:0009555;pollen development	K05953:nicotianamine synthase [EC:2.5.1.43];	PF03059.13:NAS
Nitab4.5_0001603g0050	13.0698	19.8978	18.075	28.8361	33.7557	39.7246	-1.00327	5e-05	Down	AP2/ERF domain, DNA-binding domain	GO:0005634;nucleus	GO:0003700;transcription factor activity, sequence-specific DNA binding;GO:0003677;DNA binding	GO:0006355;regulation of transcription, DNA-templated;GO:0006351;transcription, DNA-templated;GO:0009873;ethylene-activated signaling pathway	K09286:EREBP-like factor;	PF00847.17:AP2
Nitab4.5_0004181g0010	1.34201	2.73629	2.16558	4.78191	4.18971	3.54605	-1.00345	0.00275	Down	Unknown	GO:0005634;nucleus	-	-	-	-
Nitab4.5_0002456g0140	11.4073	13.7278	11.0895	22.5914	23.6935	26.3389	-1.00348	5e-05	Down	Auxin efflux carrier	GO:0016021;integral component of membrane;GO:0005789;endoplasmic reticulum membrane	GO:0010329;auxin efflux transmembrane transporter activity;GO:0009672;auxin:proton symporter activity	GO:0009733;response to auxin;GO:0010311;lateral root formation;GO:0009734;auxin-activated signaling pathway;GO:0010252;auxin homeostasis;GO:0040009;regulation of growth rate;GO:0009926;auxin polar transport;GO:0055085;transmembrane transport	-	PF03547.15:Mem_trans
Nitab4.5_0000009g0300	0.464161	1.05673	0.362821	1.26831	1.24414	1.26453	-1.00365	0.01235	Down	Glycoside hydrolase, family 9, Glycoside hydrolase, family 9, active site, Six-hairpin glycosidase-like, Six-hairpin glycosidase	GO:0005794;Golgi apparatus;GO:0005618;cell wall;GO:0005829;cytosol;GO:0005576;extracellular region;GO:0005886;plasma membrane;GO:0009505;plant-type cell wall;GO:0009506;plasmodesma	GO:0008810;cellulase activity;GO:0004553;hydrolase activity, hydrolyzing O-glycosyl compounds	GO:0071555;cell wall organization;GO:0030245;cellulose catabolic process	-	PF00759.16:Glyco_hydro_9
Nitab4.5_0000053g0170	2.55778	1.48008	2.13815	3.9532	4.41504	4.01644	-1.00381	5e-05	Down	Glycosyl hydrolase, family 13, all-beta, Glycoside hydrolase, catalytic domain, Glycosyl hydrolase, family 13, catalytic domain, Glycoside hydrolase, family 13, Immunoglobulin E-set, Glycoside hydrolase, family 13, N-terminal, Glycosyl hydrolase, family 13, subfamily, catalytic domain, Immunoglobulin-like fold, Glycoside hydrolase, superfamily	GO:0010368;chloroplast isoamylase complex;GO:0009507;chloroplast	GO:0019156;isoamylase activity;GO:0004556;alpha-amylase activity	GO:0010021;amylopectin biosynthetic process;GO:0005975;carbohydrate metabolic process;GO:0005977;glycogen metabolic process;GO:0019252;starch biosynthetic process	K01214:isoamylase [EC:3.2.1.68];	PF00128.21:Alpha-amylase;PF02922.15:CBM_48
Nitab4.5_0002326g0150	2.46145	3.15489	2.57548	5.16193	5.35747	5.91076	-1.00409	5e-05	Down	Tetratricopeptide repeat, GSKIP domain, Tetratricopeptide-like helical, Tetratricopeptide repeat-containing domain, Clustered mitochondria protein, N-terminal	GO:0005737;cytoplasm;GO:0005634;nucleus;GO:0005829;cytosol	-	-	K03255:protein TIF31;	PF12807.4:eIF3_p135;PF13424.3:TPR_12;PF15044.3:CLU_N
Nitab4.5_0008858g0050	2.58988	5.13662	5.53742	9.10589	7.51775	9.98576	-1.00443	0.0004	Down	CRAL/TRIO, N-terminal domain, CRAL-TRIO domain	GO:0005634;nucleus	GO:0005215;transporter activity	GO:0006810;transport	-	PF00650.17:CRAL_TRIO
Nitab4.5_0004015g0060	7.06967	9.74646	7.97526	14.1343	17.6193	17.9913	-1.00471	5e-05	Down	PAS domain, PAS-associated, C-terminal	GO:0005737;cytoplasm;GO:0005634;nucleus;GO:0005886;plasma membrane	GO:0004674;protein serine/threonine kinase activity	GO:0035556;intracellular signal transduction	K08282:non-specific serine/threonine protein kinase [EC:2.7.11.1];	PF13426.4:PAS_9
Nitab4.5_0008439g0010	0.593824	0.679222	1.31962	1.58621	2.13864	1.47901	-1.00515	0.00125	Down	Unknown	GO:0000932;P-body	GO:0003723;RNA binding	GO:0000290;deadenylation-dependent decapping of nuclear-transcribed mRNA;GO:0033962;cytoplasmic mRNA processing body assembly	K12617:DNA topoisomerase 2-associated protein PAT1;ko03018:RNA degradation	-
Nitab4.5_0004726g0010	1.77466	1.52295	1.44498	2.79112	3.18152	3.54935	-1.00559	5e-05	Down	PLAT/LH2 domain, Lipoxygenase, C-terminal, Lipase/lipooxygenase, PLAT/LH2, Lipoxygenase, Lipoxygenase, domain 3, Lipoxygenase, plant	GO:0005886;plasma membrane;GO:0009507;chloroplast	GO:0046872;metal ion binding;GO:0016165;linoleate 13S-lipoxygenase activity	GO:0034440;lipid oxidation;GO:0031408;oxylipin biosynthetic process;GO:0009695;jasmonic acid biosynthetic process;GO:0040007;growth;GO:0009611;response to wounding	K00454:lipoxygenase [EC:1.13.11.12];ko00591:Linoleic acid metabolism;ko00592:alpha-Linolenic acid metabolism	PF00305.16:Lipoxygenase;PF01477.20:PLAT
Nitab4.5_0000309g0010	8.80624	12.2808	9.96367	22.9465	19.1498	20.2634	-1.006	5e-05	Down	NADP-dependent oxidoreductase domain, Aldo/keto reductase subgroup, Aldo/keto reductase	GO:0005737;cytoplasm;GO:0005829;cytosol	GO:0016491;oxidoreductase activity	GO:0046686;response to cadmium ion;GO:0055114;oxidation-reduction process	-	PF00248.18:Aldo_ket_red
Nitab4.5_0001586g0210	1.62903	0.61136	1.61212	2.4477	2.37474	2.91623	-1.00628	0.00025	Down	Unknown	GO:0005634;nucleus	-	-	-	-
Nitab4.5_0000920g0140	4.86502	7.99192	5.63641	11.8495	12.9045	12.4007	-1.00654	5e-05	Down	Domain of unknown function DUF630, Domain of unknown function DUF632	GO:0005634;nucleus	GO:0005515;protein binding;GO:0003677;DNA binding	GO:0071705;nitrogen compound transport;GO:1901698;response to nitrogen compound;GO:0010167;response to nitrate;GO:0015706;nitrate transport;GO:0071249;cellular response to nitrate	-	PF04782.9:DUF632;PF04783.9:DUF630
Nitab4.5_0005185g0040	1.26368	2.12726	2.00705	3.34346	3.81956	3.68471	-1.0069	0.00055	Down	Basic-leucine zipper domain	GO:0005634;nucleus	GO:0003700;transcription factor activity, sequence-specific DNA binding	-	-	PF00170.18:bZIP_1
Nitab4.5_0000140g0040	2.86536	1.79232	2.23859	4.60248	5.46008	3.79959	-1.00726	5e-05	Down	SANT/Myb domain, Homeodomain-like, Myb-like domain	GO:0005634;nucleus	GO:0003700;transcription factor activity, sequence-specific DNA binding;GO:0003677;DNA binding	GO:0006355;regulation of transcription, DNA-templated;GO:0006351;transcription, DNA-templated	-	PF13837.3:Myb_DNA-bind_4
Nitab4.5_0009744g0010	4.5751	5.92572	3.77378	9.20127	9.3594	10.1391	-1.00759	5e-05	Down	Ankyrin repeat-containing domain, PGG domain, Ankyrin repeat	GO:0016021;integral component of membrane;GO:0005886;plasma membrane	-	-	-	PF12796.4:Ank_2;PF13962.3:PGG
Nitab4.5_0006795g0010	9.51455	12.7131	9.21581	20.7472	19.6816	22.8275	-1.00844	5e-05	Down	Bifunctional kinase-pyrophosphorylase, Putative pyruvate, phosphate dikinase regulatory protein	GO:0009570;chloroplast stroma;GO:0009507;chloroplast	GO:0016776;phosphotransferase activity, phosphate group as acceptor;GO:0004721;phosphoprotein phosphatase activity;GO:0004674;protein serine/threonine kinase activity;GO:0003676;nucleic acid binding;GO:0004672;protein kinase activity;GO:0005524;ATP binding	-	K09773:hypothetical protein;	PF03618.11:Kinase-PPPase
Nitab4.5_0000824g0040	21.0382	29.7519	22.8025	52.2418	49.695	46.1555	-1.00886	5e-05	Down	Zinc finger, B-box, CCT domain	GO:0005634;nucleus;GO:0005622;intracellular	GO:0003700;transcription factor activity, sequence-specific DNA binding;GO:0044212;transcription regulatory region DNA binding;GO:0008270;zinc ion binding;GO:0043565;sequence-specific DNA binding	GO:0006355;regulation of transcription, DNA-templated	-	PF00643.21:zf-B_box;PF06203.11:CCT
Nitab4.5_0008824g0020	0.927464	0.611077	0.669461	1.03987	1.77495	1.62902	-1.00907	0.01375	Down	Peptidase S10, serine carboxypeptidase, Peptidase S10, serine carboxypeptidase, active site	-	GO:0004185;serine-type carboxypeptidase activity	GO:0051603;proteolysis involved in cellular protein catabolic process	K16297:serine carboxypeptidase-like clade II [EC:3.4.16.-];	PF00450.19:Peptidase_S10
Nitab4.5_0007681g0010	2.31008	1.32427	1.80699	3.83357	4.03507	3.08274	-1.00908	0.0015	Down	MRG domain, Chromo domain-like, MRG	GO:0000123;histone acetyltransferase complex	-	GO:0016573;histone acetylation;GO:0006338;chromatin remodeling	K11339:mortality factor 4-like protein 1;	PF05712.10:MRG
Nitab4.5_0000063g0140	2.07543	5.06998	2.81623	7.34077	6.00198	6.71211	-1.00949	5e-05	Down	Major facilitator superfamily domain, general substrate transporter, Major facilitator superfamily, Nodulin-like	GO:0016021;integral component of membrane;GO:0009506;plasmodesma;GO:0009507;chloroplast	-	GO:0050832;defense response to fungus;GO:0055085;transmembrane transport	-	PF06813.10:Nodulin-like;PF07690.13:MFS_1
Nitab4.5_0002687g0010	3.78371	5.31542	2.82383	7.45086	7.58643	8.96792	-1.00961	5e-05	Down	Tetracycline resistance protein, TetA/multidrug resistance protein MdtG, Major facilitator superfamily domain, Major facilitator superfamily, Major facilitator superfamily domain, general substrate transporter	GO:0016021;integral component of membrane;GO:0009705;plant-type vacuole membrane;GO:0005886;plasma membrane	GO:0022821;potassium ion antiporter activity	GO:0090333;regulation of stomatal closure	-	PF07690.13:MFS_1
Nitab4.5_0003114g0090	3.53602	11.204	5.01963	14.4687	12.7459	12.6047	-1.01091	5e-05	Down	Inositol monophosphatase, 3(2),5 -bisphosphate nucleotidase HAL2, Inositol monophosphatase, conserved site, Inositol monophosphatase, metal-binding site	GO:0005737;cytoplasm	GO:0000287;magnesium ion binding;GO:0008441;3'(2'),5'-bisphosphate nucleotidase activity	-	K01082:3'(2'), 5'-bisphosphate nucleotidase [EC:3.1.3.7];ko00920:Sulfur metabolism	PF00459.22:Inositol_P
Nitab4.5_0007145g0020	2.31006	2.03057	2.22249	5.39513	3.65805	4.18022	-1.01173	5e-05	Down	Peptidase S10, serine carboxypeptidase, Peptidase S10, serine carboxypeptidase, active site	GO:0005773;vacuole	GO:0004185;serine-type carboxypeptidase activity	GO:0051603;proteolysis involved in cellular protein catabolic process	K16297:serine carboxypeptidase-like clade II [EC:3.4.16.-];	PF00450.19:Peptidase_S10
Nitab4.5_0001684g0050	3.68973	2.35264	3.92967	7.50981	7.13976	5.45922	-1.01187	0.0001	Down	Serine/threonine- / dual specificity protein kinase, catalytic domain, Protein kinase-like domain, Protein kinase domain, Serine/threonine-protein kinase, active site	GO:0005737;cytoplasm;GO:0005634;nucleus	GO:0004674;protein serine/threonine kinase activity	GO:0006468;protein phosphorylation;GO:0035556;intracellular signal transduction	K14498:serine/threonine-protein kinase SRK2 [EC:2.7.11.1];ko04075:Plant hormone signal transduction	PF00069.22:Pkinase
Nitab4.5_0002158g0130	3.89568	4.1511	4.7816	8.4964	8.58563	8.7926	-1.0122	0.0008	Down	Zinc finger, RING-type, Zinc finger, RING-type, conserved site, Zinc finger, RING/FYVE/PHD-type	GO:0005789;endoplasmic reticulum membrane	GO:0004842;ubiquitin-protein transferase activity;GO:0005515;protein binding	GO:0043161;proteasome-mediated ubiquitin-dependent protein catabolic process;GO:0009611;response to wounding;GO:0009723;response to ethylene;GO:0016567;protein ubiquitination;GO:0006970;response to osmotic stress;GO:0009414;response to water deprivation;GO:0009409;response to cold	K10666:E3 ubiquitin-protein ligase RNF5 [EC:6.3.2.19];ko04141:Protein processing in endoplasmic reticulum	PF00097.22:zf-C3HC4
Nitab4.5_0010813g0010	1.0573	2.04811	1.13163	2.88807	2.79503	2.86492	-1.01253	0.0001	Down	Mur ligase, central, Mur ligase, C-terminal, UDP-N-acetylmuramoylalanyl-D-glutamate-2,6-diaminopimelate ligase, Mur ligase, N-terminal	GO:0005737;cytoplasm;GO:0009295;nucleoid;GO:0009507;chloroplast	GO:0016874;ligase activity;GO:0005524;ATP binding	GO:0009658;chloroplast organization;GO:0009058;biosynthetic process;GO:0010020;chloroplast fission	-	PF01225.22:Mur_ligase;PF02875.18:Mur_ligase_C;PF08245.9:Mur_ligase_M
Nitab4.5_0001154g0050	1.73816	1.36755	1.50838	3.56089	2.68242	3.06638	-1.01269	5e-05	Down	Kinesin, motor domain, Protein of unknown function DUF3490, Kinesin-like protein, P-loop containing nucleoside triphosphate hydrolase	GO:0005871;kinesin complex	GO:0016887;ATPase activity;GO:0003777;microtubule motor activity	GO:0007018;microtubule-based movement	K11498:centromeric protein E;	PF00225.20:Kinesin;PF11995.5:DUF3490
Nitab4.5_0001625g0050	1.21137	2.41899	1.89362	3.96188	3.06971	4.11444	-1.01275	0.0004	Down	Citrate transporter-like domain	GO:0016021;integral component of membrane	GO:0005215;transporter activity	GO:0098656;anion transmembrane transport	-	PF03600.13:CitMHS
Nitab4.5_0003565g0010	1.87181	0.955569	1.85724	3.16573	2.8664	3.42258	-1.0131	0.00015	Down	Unknown	GO:0009507;chloroplast	-	GO:0009793;embryo development ending in seed dormancy	-	-
Nitab4.5_0013079g0020	3.81932	4.56009	3.39113	7.50961	8.41139	7.83719	-1.01324	5e-05	Down	Serine/threonine- / dual specificity protein kinase, catalytic domain, Protein kinase-like domain, Protein kinase domain, Serine/threonine-protein kinase, active site, Protein kinase, ATP binding site	GO:0005886;plasma membrane	GO:0004674;protein serine/threonine kinase activity;GO:0005524;ATP binding;GO:0004672;protein kinase activity	GO:0006468;protein phosphorylation;GO:0046777;protein autophosphorylation	K17592:sacsin;	PF00069.22:Pkinase
Nitab4.5_0009739g0030	0.662353	0.473143	0.632745	1.60872	0.757461	1.20297	-1.01327	0.0142	Down	WD40-repeat-containing domain, WD40 repeat, conserved site, WD40 repeat, F-box domain, WD40/YVTN repeat-like-containing domain	GO:0019005;SCF ubiquitin ligase complex	GO:0004842;ubiquitin-protein transferase activity;GO:0030332;cyclin binding;GO:0005515;protein binding	GO:0035147;branch fusion, open tracheal system;GO:0045926;negative regulation of growth;GO:1900038;negative regulation of cellular response to hypoxia;GO:0007419;ventral cord development;GO:0060438;trachea development;GO:0031146;SCF-dependent proteasomal ubiquitin-dependent protein catabolic process;GO:0060253;negative regulation of glial cell proliferation;GO:0042023;DNA endoreduplication;GO:003…	-	PF00400.29:WD40
Nitab4.5_0000343g0190	191.061	246.219	193.606	427.315	409.507	437.012	-1.01373	5e-05	Down	Cysteine peptidase, asparagine active site, Cysteine peptidase, histidine active site, Peptidase C1A, papain, Peptidase C1A, papain C-terminal, Cysteine peptidase, cysteine active site	GO:0005764;lysosome;GO:0005615;extracellular space	GO:0004197;cysteine-type endopeptidase activity	GO:0051603;proteolysis involved in cellular protein catabolic process;GO:0006955;immune response	K01366:cathepsin H [EC:3.4.22.16];ko04142:Lysosome	PF00112.20:Peptidase_C1
Nitab4.5_0008437g0030	6.38154	5.0931	7.23121	12.2173	12.6232	12.9555	-1.01473	5e-05	Down	Pentatricopeptide repeat, Tetratricopeptide-like helical	GO:0005739;mitochondrion;GO:0009507;chloroplast	-	-	-	PF12854.4:PPR_1;PF13041.3:PPR_2
Nitab4.5_0007585g0010	0.548776	0.364527	0.734691	1.09447	1.09778	1.13896	-1.01533	0.00195	Down	Pentatricopeptide repeat, Tetratricopeptide-like helical	GO:0005739;mitochondrion;GO:0009507;chloroplast	-	-	-	PF01535.17:PPR;PF13041.3:PPR_2;PF13812.3:PPR_3
Nitab4.5_0000986g0040	0.840187	0.370801	0.669461	1.35033	1.27158	1.1797	-1.01553	0.0088	Down	FFD box, FDF domain, Lsm14 N-terminal, DFDF domain, Like-Sm (LSM) domain	GO:0009507;chloroplast	-	GO:0006397;mRNA processing	K18749:protein LSM14;	PF09532.7:FDF;PF12701.4:LSM14
Nitab4.5_0006267g0030	1.71904	2.72527	2.06305	4.35579	4.06957	4.73137	-1.01566	5e-05	Down	Protein kinase domain, Tyrosine-protein kinase, active site, Tyrosine-protein kinase, catalytic domain, Concanavalin A-like lectin/glucanase, subgroup, Protein kinase-like domain, Serine-threonine/tyrosine-protein kinase catalytic domain	GO:0005886;plasma membrane	GO:0016787;hydrolase activity;GO:0016301;kinase activity;GO:0005524;ATP binding;GO:0004674;protein serine/threonine kinase activity	GO:0046777;protein autophosphorylation	-	PF07714.14:Pkinase_Tyr
Nitab4.5_0000856g0180	8.5191	7.82185	7.73703	15.2662	15.8069	17.6107	-1.01573	5e-05	Down	Filament-like plant protein	GO:0031410;cytoplasmic vesicle	GO:0030674;protein binding, bridging;GO:0005515;protein binding	GO:0060178;regulation of exocyst localization	-	PF05911.8:FPP
Nitab4.5_0000846g0010	7.79382	6.94862	5.51007	14.0447	12.261	14.651	-1.01599	5e-05	Down	Zinc finger, RING/FYVE/PHD-type, Protein of unknown function DUF1644	GO:0005634;nucleus	-	-	-	PF07800.9:DUF1644
Nitab4.5_0001730g0090	1.91411	1.5284	1.61212	3.44903	3.14303	3.63472	-1.01667	0.00015	Down	Leucine-rich repeat, Leucine-rich repeat, typical subtype	GO:0016021;integral component of membrane;GO:0005886;plasma membrane	-	GO:0006952;defense response;GO:0007165;signal transduction	-	PF00560.30:LRR_1;PF13855.3:LRR_8
Nitab4.5_0000798g0090	2.46002	2.92693	2.35094	5.66459	4.39657	5.60285	-1.01744	0.0001	Down	Thioredoxin-like fold, Glutaredoxin	GO:0005634;nucleus;GO:0005884;actin filament	GO:0015035;protein disulfide oxidoreductase activity;GO:0009055;electron carrier activity	GO:0045454;cell redox homeostasis;GO:0051017;actin filament bundle assembly;GO:0009902;chloroplast relocation	K17479:glutaredoxin domain-containing cysteine-rich protein 1;	PF00462.21:Glutaredoxin
Nitab4.5_0000362g0150	0.917603	1.36586	1.11552	2.83212	1.87999	2.16913	-1.01757	0.00115	Down	Proton-dependent oligopeptide transporter family, PTR2 family proton/oligopeptide symporter, conserved site, Major facilitator superfamily domain, general substrate transporter	GO:0016021;integral component of membrane;GO:0016020;membrane;GO:0005886;plasma membrane	GO:0005215;transporter activity	GO:0006857;oligopeptide transport	K14638:solute carrier family 15 (peptide/histidine transporter), member 3/4;	PF00854.18:PTR2
Nitab4.5_0001930g0010	2.485	13.242	2.59797	14.3534	12.9514	9.80384	-1.01795	0.0002	Down	Mitochodrial transcription termination factor-related	GO:0009507;chloroplast	GO:0003690;double-stranded DNA binding	GO:0006355;regulation of transcription, DNA-templated	K15032:mTERF domain-containing protein, mitochondrial;	PF02536.11:mTERF
Nitab4.5_0000421g0020	10.3073	12.1169	9.57308	21.7882	21.7949	21.2215	-1.01814	5e-05	Down	Cryptochrome/DNA photolyase, class 1 conserved site, C-terminal, DNA photolyase, FAD-binding/Cryptochrome, C-terminal, DNA photolyase, N-terminal, Cryptochrome, plant, Rossmann-like alpha/beta/alpha sandwich fold, Cryptochrome C-terminal, Cryptochrome/DNA photolyase, class 1	GO:0005737;cytoplasm;GO:0005634;nucleus;GO:0016604;nuclear body;GO:0016605;PML body	GO:0009882;blue light photoreceptor activity;GO:0016301;kinase activity;GO:0071949;FAD binding;GO:0005524;ATP binding;GO:0005515;protein binding;GO:0004672;protein kinase activity;GO:0046872;metal ion binding;GO:0042802;identical protein binding;GO:0042803;protein homodimerization activity	GO:1901529;positive regulation of anion channel activity;GO:0071000;response to magnetism;GO:0099402;plant organ development;GO:0009416;response to light stimulus;GO:0009414;response to water deprivation;GO:0010114;response to red light;GO:0046777;protein autophosphorylation;GO:1902448;positive regulation of shade avoidance;GO:0009638;phototropism;GO:0009644;response to high light intensity;GO:00…	K12118:cryptochrome 1;	PF00875.15:DNA_photolyase;PF03441.11:FAD_binding_7;PF12546.5:Cryptochrome_C
Nitab4.5_0006709g0030	0.395016	0.178515	0.584417	0.889614	0.873309	0.582504	-1.01828	0.0026	Down	Concanavalin A-like lectin/glucanase, subgroup, Protein kinase-like domain, Protein kinase domain, Wall-associated receptor kinase galacturonan-binding domain, Serine-threonine/tyrosine-protein kinase catalytic domain, Protein kinase, ATP binding site, Serine/threonine-protein kinase, active site, Serine/threonine- / dual specificity protein kinase, catalytic domain	GO:0005886;plasma membrane	GO:0004674;protein serine/threonine kinase activity	GO:0007166;cell surface receptor signaling pathway	-	PF00069.22:Pkinase;PF13947.3:GUB_WAK_bind
Nitab4.5_0001360g0150	1.25611	3.24895	1.46228	4.1379	3.38958	4.5624	-1.01864	5e-05	Down	Pentatricopeptide repeat, Tetratricopeptide-like helical	GO:0043231;intracellular membrane-bounded organelle;GO:0009507;chloroplast	GO:0004519;endonuclease activity;GO:0003723;RNA binding	GO:0009793;embryo development ending in seed dormancy;GO:0009451;RNA modification	-	PF01535.17:PPR;PF13041.3:PPR_2;PF13812.3:PPR_3
Nitab4.5_0008436g0010	3.7395	3.73847	5.32712	8.00461	9.72996	8.21489	-1.01899	5e-05	Down	ATPase, AAA-type, core, AAA-type ATPase, N-terminal domain, AAA+ ATPase domain, P-loop containing nucleoside triphosphate hydrolase, ATPase, AAA-type, conserved site	GO:0005886;plasma membrane	GO:0016887;ATPase activity;GO:0005524;ATP binding	-	K08900:mitochondrial chaperone BCS1;	PF00004.26:AAA;PF14363.3:AAA_assoc
Nitab4.5_0003079g0050	2.8508	2.83846	2.92728	5.60004	5.48285	6.38188	-1.01927	5e-05	Down	Transferrin receptor-like, dimerisation domain, Peptidase M28, Protease-associated domain, PA	GO:0005773;vacuole;GO:0016021;integral component of membrane;GO:0005886;plasma membrane;GO:0005783;endoplasmic reticulum;GO:0005789;endoplasmic reticulum membrane	GO:0046872;metal ion binding;GO:0016805;dipeptidase activity;GO:0008237;metallopeptidase activity	GO:0006508;proteolysis;GO:0040008;regulation of growth;GO:0007275;multicellular organism development;GO:0010073;meristem maintenance	K01301:N-acetylated-alpha-linked acidic dipeptidase [EC:3.4.17.21];	PF02225.19:PA;PF04253.12:TFR_dimer;PF04389.14:Peptidase_M28
Nitab4.5_0004203g0020	15.9221	21.2889	15.0357	35.7114	35.2213	34.9752	-1.0194	5e-05	Down	Myc-type, basic helix-loop-helix (bHLH) domain	GO:0005634;nucleus	GO:0001228;transcriptional activator activity, RNA polymerase II transcription regulatory region sequence-specific binding;GO:0001046;core promoter sequence-specific DNA binding	GO:0006366;transcription from RNA polymerase II promoter	-	PF00010.23:HLH
Nitab4.5_0006894g0060	3.45514	2.65311	3.53383	6.88845	5.42447	7.23959	-1.01994	5e-05	Down	Unknown	GO:0009507;chloroplast	-	-	-	-
Nitab4.5_0000906g0110	2.096	2.24099	2.60373	4.36583	5.05407	4.66203	-1.02069	0.00095	Down	Unknown	GO:0005634;nucleus	-	-	-	-
Nitab4.5_0006920g0050	14.7997	15.389	11.9616	33.5525	26.0777	25.9173	-1.02118	5e-05	Down	DnaJ domain, DnaJ domain, conserved site	GO:0005634;nucleus;GO:0009507;chloroplast	GO:0005515;protein binding	GO:0010322;regulation of isopentenyl diphosphate biosynthetic process, methylerythritol 4-phosphate pathway;GO:1902395;regulation of 1-deoxy-D-xylulose-5-phosphate synthase activity;GO:0006457;protein folding;GO:0061077;chaperone-mediated protein folding	-	PF00226.28:DnaJ
Nitab4.5_0000649g0170	5.19265	4.26174	4.43281	9.50922	9.04953	9.63154	-1.02144	5e-05	Down	Phox/Bem1p	GO:0005634;nucleus	GO:0004674;protein serine/threonine kinase activity	GO:0046777;protein autophosphorylation	-	PF00564.21:PB1
Nitab4.5_0001474g0130	3.43133	2.95706	3.58165	5.95201	6.93604	7.3534	-1.02164	0.0002	Down	Acyl-CoA N-acyltransferase, GNAT domain	GO:0031248;protein acetyltransferase complex	GO:0004596;peptide alpha-N-acetyltransferase activity	GO:0006474;N-terminal protein amino acid acetylation	-	PF00583.22:Acetyltransf_1
Nitab4.5_0000231g0350	5.50984	3.75561	4.24218	7.87038	9.61365	9.94223	-1.02178	5e-05	Down	Ureide permease	GO:0016021;integral component of membrane;GO:0005886;plasma membrane	GO:0005274;allantoin uptake transmembrane transporter activity;GO:0015505;uracil:cation symporter activity;GO:0015210;uracil transmembrane transporter activity;GO:0005524;ATP binding	GO:0015857;uracil transport;GO:0015720;allantoin transport;GO:0043100;pyrimidine nucleobase salvage	-	PF07168.8:Ureide_permease
Nitab4.5_0009043g0010	6.0757	9.54908	4.33073	14.0832	12.603	13.8892	-1.02381	5e-05	Down	Zinc finger, MYND-type, Tetratricopeptide-like helical, Sel1-like, F-box domain	GO:0005634;nucleus	-	GO:0016567;protein ubiquitination	-	PF01753.15:zf-MYND
Nitab4.5_0007759g0020	1.2501	2.23093	1.0861	3.54288	2.50233	3.24363	-1.02421	0.0011	Down	WD40 repeat, WD40-repeat-containing domain, WD40/YVTN repeat-like-containing domain	-	GO:0000166;nucleotide binding	-	K11804:WD repeat-containing protein 42A;	PF00400.29:WD40
Nitab4.5_0007793g0020	36.7506	40.3663	33.4913	77.3382	70.8778	76.7442	-1.02421	5e-05	Down	Tetratricopeptide repeat-containing domain, Tetratricopeptide-like helical	GO:0016020;membrane	-	GO:0006979;response to oxidative stress	-	-
Nitab4.5_0000006g0180	2.01197	2.43672	1.72363	4.01858	4.5631	3.97378	-1.02443	5e-05	Down	Zinc finger, RING-type, P-loop containing nucleoside triphosphate hydrolase, Helicase, superfamily 1/2, ATP-binding domain, SNF2-related, Zinc finger, RING-type, conserved site, Zinc finger, C3HC4 RING-type, Zinc finger, RING/FYVE/PHD-type	GO:0005634;nucleus	GO:0005524;ATP binding;GO:0003677;DNA binding	-	K15083:DNA repair protein RAD16;	PF00176.20:SNF2_N;PF13445.3:zf-RING_UBOX
Nitab4.5_0005036g0010	42.571	62.9534	47.6491	107.949	99.4257	104.225	-1.02452	5e-05	Down	START domain, START-like domain	GO:0005773;vacuole;GO:0016021;integral component of membrane;GO:0005739;mitochondrion	GO:0008289;lipid binding	-	-	PF01852.16:START
Nitab4.5_0005549g0030	3.74422	5.54597	3.38556	8.37511	9.58693	7.82886	-1.02479	5e-05	Down	Ternary complex factor MIP1, leucine-zipper, Domain of unknown function DUF547	GO:0005739;mitochondrion	-	-	-	PF04784.11:DUF547;PF14389.3:Lzipper-MIP1
Nitab4.5_0005716g0030	10.7727	8.81589	9.81025	17.4439	22.0373	20.3426	-1.02496	5e-05	Down	UDP-glucuronosyl/UDP-glucosyltransferase	GO:0043231;intracellular membrane-bounded organelle	GO:0008194;UDP-glycosyltransferase activity	GO:0009813;flavonoid biosynthetic process;GO:0052696;flavonoid glucuronidation	K13495:cis-zeatin O-glucosyltransferase [EC:2.4.1.215];ko00908:Zeatin biosynthesis	PF00201.15:UDPGT
Nitab4.5_0000932g0020	1.00291	1.48454	0.845914	2.91407	1.59732	2.2799	-1.02671	0.00085	Down	Heat shock protein 70 family	GO:0005737;cytoplasm	GO:0005524;ATP binding	GO:0009408;response to heat;GO:0009644;response to high light intensity;GO:0006457;protein folding;GO:0042542;response to hydrogen peroxide	K09489:heat shock 70kDa protein 4;	PF00012.17:HSP70
Nitab4.5_0000101g0380	10.2179	10.7972	9.94326	20.0597	22.7339	20.3079	-1.02735	5e-05	Down	RNA polymerase sigma-70 region 4, RNA polymerase sigma-70, Winged helix-turn-helix DNA-binding domain, RNA polymerase sigma factor, SigB/SigC/SigD, plastid, RNA polymerase sigma-70 region 2, RNA polymerase sigma-70 like domain, RNA polymerase sigma factor, region 3/4, RNA polymerase sigma-70 region 3, RNA polymerase sigma factor, region 2	GO:0005634;nucleus;GO:0009536;plastid;GO:0009507;chloroplast	GO:0003700;transcription factor activity, sequence-specific DNA binding;GO:0016987;sigma factor activity;GO:0001053;plastid sigma factor activity;GO:0005515;protein binding;GO:0003677;DNA binding;GO:0003899;DNA-directed 5'-3' RNA polymerase activity	GO:0071482;cellular response to light stimulus;GO:0071483;cellular response to blue light;GO:0090351;seedling development;GO:0006355;regulation of transcription, DNA-templated;GO:0045893;positive regulation of transcription, DNA-templated;GO:0006352;DNA-templated transcription, initiation	-	PF04539.13:Sigma70_r3;PF04542.11:Sigma70_r2;PF04545.13:Sigma70_r4
Nitab4.5_0000201g0170	1.06071	0.904652	0.651385	1.6839	1.56228	2.08856	-1.02765	0.0002	Down	Rad4 beta-hairpin domain 2, Rad4 beta-hairpin domain 1, Rad4 beta-hairpin domain 3, Transglutaminase-like, Rad4/PNGase transglutaminase-like fold, DNA repair protein Rad4	GO:0005737;cytoplasm;GO:0000111;nucleotide-excision repair factor 2 complex;GO:0071942;XPC complex	GO:0003684;damaged DNA binding;GO:0003697;single-stranded DNA binding	GO:0006298;mismatch repair;GO:0006289;nucleotide-excision repair	K10838:xeroderma pigmentosum group C-complementing protein;ko03420:Nucleotide excision repair	PF01841.16:Transglut_core;PF03835.12:Rad4;PF10403.6:BHD_1;PF10404.6:BHD_2;PF10405.6:BHD_3
Nitab4.5_0006105g0020	5.6946	7.27328	5.07853	12.1249	14.067	10.61	-1.02807	5e-05	Down	CCAAT-binding transcription factor, subunit B, CCAAT-binding factor, conserved site	GO:0005634;nucleus;GO:0016602;CCAAT-binding factor complex	GO:0003700;transcription factor activity, sequence-specific DNA binding;GO:0003677;DNA binding	GO:0006355;regulation of transcription, DNA-templated;GO:0006351;transcription, DNA-templated	K08064:nuclear transcription factor Y, alpha;	PF02045.12:CBFB_NFYA
Nitab4.5_0002661g0130	9.84832	9.07918	10.3678	16.1409	24.049	19.6007	-1.02925	0.00065	Down	Unknown	-	-	-	-	-
Nitab4.5_0008954g0010	13.8754	19.5265	14.5482	33.8683	30.7617	33.2513	-1.0295	5e-05	Down	Protein of unknown function DUF538	GO:0005773;vacuole;GO:0005576;extracellular region	-	-	-	PF04398.9:DUF538
Nitab4.5_0000335g0090	63.7716	55.9482	59.9709	116.669	122.295	127.871	-1.02961	5e-05	Down	Sodium/calcium exchanger membrane region	GO:0005773;vacuole;GO:0016021;integral component of membrane;GO:0005774;vacuolar membrane;GO:0009705;plant-type vacuole membrane	GO:0015369;calcium:proton antiporter activity;GO:0015368;calcium:cation antiporter activity;GO:0005515;protein binding;GO:0015491;cation:cation antiporter activity	GO:0055062;phosphate ion homeostasis;GO:0006812;cation transport;GO:0006793;phosphorus metabolic process;GO:0009624;response to nematode;GO:0006882;cellular zinc ion homeostasis;GO:0006814;sodium ion transport;GO:0051592;response to calcium ion;GO:0030026;cellular manganese ion homeostasis;GO:0006874;cellular calcium ion homeostasis;GO:0010351;lithium ion transport	K07300:Ca2+:H+ antiporter;	PF01699.21:Na_Ca_ex
Nitab4.5_0011099g0030	1.21001	4.77618	2.36576	1.37793	2.72508	12.9511	-1.02994	0.0004	Down	Photosystem antenna protein-like, Photosystem I PsaA/PsaB	GO:0009536;plastid	-	-	K02690:photosystem I P700 chlorophyll a apoprotein A2;ko00195:Photosynthesis	PF00223.16:PsaA_PsaB;PF00421.16:PSII
Nitab4.5_0001491g0090	0.950465	1.18528	1.15017	2.50257	2.04814	2.15924	-1.03	5e-05	Down	Myc-type, basic helix-loop-helix (bHLH) domain, Transcription factor MYC/MYB N-terminal	GO:0005829;cytosol	GO:0004674;protein serine/threonine kinase activity	GO:0006355;regulation of transcription, DNA-templated;GO:0006468;protein phosphorylation;GO:0035556;intracellular signal transduction	-	PF14215.3:bHLH-MYC_N
Nitab4.5_0001215g0190	2.46609	3.55846	3.16239	6.56493	6.3447	5.85687	-1.0305	5e-05	Down	Transmembrane receptor, eukaryota	GO:0005794;Golgi apparatus;GO:0016021;integral component of membrane	-	-	-	PF06814.10:Lung_7-TM_R
Nitab4.5_0000385g0220	1.08082	8.05756	1.69564	6.90119	5.8819	9.35143	-1.03073	0.00275	Down	Glutathione S-transferase, N-terminal, Glutathione S-transferase, C-terminal-like, Thioredoxin-like fold, Glutathione S-transferase, C-terminal	GO:0005737;cytoplasm	GO:0004364;glutathione transferase activity	GO:0009407;toxin catabolic process;GO:0006749;glutathione metabolic process	K00799:glutathione S-transferase [EC:2.5.1.18];ko00480:Glutathione metabolism;ko00980:Metabolism of xenobiotics by cytochrome P450;ko00982:Drug metabolism - cytochrome P450	PF00043.22:GST_C;PF02798.17:GST_N
Nitab4.5_0010797g0050	3.033	3.99146	4.60233	7.80252	7.57573	8.39389	-1.03182	5e-05	Down	Unknown	GO:0005634;nucleus	-	-	-	-
Nitab4.5_0001315g0200	11.2578	17.2098	12.7246	28.323	29.3334	26.5822	-1.03212	5e-05	Down	Unknown	-	-	-	-	-
Nitab4.5_0004217g0080	7.5618	0.627719	8.82343	11.5917	11.8749	11.3296	-1.03229	5e-05	Down	Protein of unknown function DUF247, plant	GO:0016021;integral component of membrane;GO:0005886;plasma membrane	-	-	-	PF03140.12:DUF247
Nitab4.5_0012179g0010	3.63083	3.62422	3.40732	7.59442	7.52112	6.71513	-1.03383	5e-05	Down	Glycoside hydrolase, family 17, Acid phosphatase (Class B), Glycoside hydrolase, superfamily, Glycoside hydrolase, catalytic domain	GO:0046658;anchored component of plasma membrane	GO:0030247;polysaccharide binding;GO:0004553;hydrolase activity, hydrolyzing O-glycosyl compounds	-	-	PF00332.15:Glyco_hydro_17;PF03767.11:Acid_phosphat_B
Nitab4.5_0000137g0030	1.00832	2.54462	1.05132	2.8213	3.39839	3.21433	-1.0349	0.00125	Down	Unknown	GO:0009574;preprophase band;GO:0009524;phragmoplast;GO:0005875;microtubule associated complex;GO:0005739;mitochondrion;GO:0005730;nucleolus	-	GO:0000914;phragmoplast assembly	K18636:microtubule-binding protein TANGLED1;	-
Nitab4.5_0009346g0010	0.564885	0.979356	0.633366	1.42419	1.41552	1.62329	-1.03527	0.0003	Down	Histidine kinase-like ATPase, ATP-binding domain, PAS domain, GAF domain, Phytochrome chromophore attachment domain, PAS fold, Phytochrome chromophore binding site, Signal transduction histidine kinase EnvZ-like, dimerisation/phosphoacceptor domain, Phytochrome, central region, Signal transduction histidine kinase, core, Phytochrome A/B/C/D/E, Phytochrome, PAS fold-2, PAS-associated, C-terminal	GO:0005634;nucleus	-	-	K12123:phytochrome E;	PF00360.17:PHY;PF00512.22:HisKA;PF00989.22:PAS;PF01590.23:GAF;PF02518.23:HATPase_c;PF08446.8:PAS_2
Nitab4.5_0000838g0030	0.163578	2.63271	0.0851676	1.81206	1.91664	2.17846	-1.03566	0.00095	Down	Pentatricopeptide repeat, Tetratricopeptide-like helical	-	GO:0008270;zinc ion binding	-	-	PF01535.17:PPR;PF13041.3:PPR_2;PF14432.3:DYW_deaminase
Nitab4.5_0008810g0010	0.805688	1.36297	0.903602	1.91866	2.23177	2.15456	-1.03719	0.00025	Down	Malectin-like carbohydrate-binding domain, Serine/threonine-protein kinase, active site, Serine-threonine/tyrosine-protein kinase catalytic domain, Protein kinase-like domain, Concanavalin A-like lectin/glucanase, subgroup, Serine/threonine- / dual specificity protein kinase, catalytic domain, Protein kinase, ATP binding site, Protein kinase domain	GO:0016021;integral component of membrane;GO:0009506;plasmodesma;GO:0005886;plasma membrane	GO:0004674;protein serine/threonine kinase activity;GO:0016301;kinase activity;GO:0005524;ATP binding	GO:0006468;protein phosphorylation	-	PF07714.14:Pkinase_Tyr;PF12819.4:Malectin_like
Nitab4.5_0005392g0060	2.54982	3.51654	1.89685	5.12595	5.47981	5.73888	-1.0374	5e-05	Down	Protein kinase domain, Protein kinase-like domain, Leucine rich repeat 4, Leucine-rich repeat-containing N-terminal, type 2	GO:0016021;integral component of membrane;GO:0005576;extracellular region	GO:0004674;protein serine/threonine kinase activity;GO:0016301;kinase activity;GO:0005524;ATP binding	GO:0007169;transmembrane receptor protein tyrosine kinase signaling pathway;GO:0006468;protein phosphorylation;GO:0016310;phosphorylation	-	PF00069.22:Pkinase;PF00560.30:LRR_1;PF08263.9:LRRNT_2;PF13855.3:LRR_8
Nitab4.5_0001340g0080	2.11728	2.05309	2.67896	4.45346	4.32344	5.28407	-1.03766	5e-05	Down	Zinc finger-XS domain, Uncharacterised domain XH, XS domain	GO:0005655;nucleolar ribonuclease P complex	GO:0004526;ribonuclease P activity	GO:0090502;RNA phosphodiester bond hydrolysis, endonucleolytic	-	PF03468.11:XS;PF03469.11:XH;PF03470.11:zf-XS
Nitab4.5_0000911g0030	8.47281	10.6499	10.9098	19.5907	21.8322	20.2627	-1.03842	5e-05	Down	HNH nuclease, HNH endonuclease	GO:0005634;nucleus	GO:0004519;endonuclease activity	-	-	PF14279.3:HNH_5
Nitab4.5_0016714g0010	0.650045	5.63916	1.62631	5.86208	5.40891	4.99246	-1.03888	5e-05	Down	Unknown	GO:0016021;integral component of membrane	-	-	-	-
Nitab4.5_0004800g0050	0.585666	2.65524	1.2239	4.40556	2.64075	2.12803	-1.039	0.01445	Down	EF-hand domain, EF-hand domain pair	GO:0009536;plastid	GO:0005509;calcium ion binding	-	-	-
Nitab4.5_0001159g0100	3.9284	5.57649	4.30521	8.36184	9.16322	10.8768	-1.04026	0.0006	Down	SPOUT methyltransferase, predicted	GO:0005737;cytoplasm	GO:0008168;methyltransferase activity	GO:0032259;methylation;GO:0006364;rRNA processing	K00783:23S rRNA (pseudouridine1915-N3)-methyltransferase [EC:2.1.1.177];	PF02590.14:SPOUT_MTase
Nitab4.5_0005465g0030	4.39714	4.87994	4.54759	8.80816	9.93201	9.69262	-1.04031	5e-05	Down	Glycoside hydrolase, superfamily, Glycosyl hydrolases 36, Aldolase-type TIM barrel	GO:0005737;cytoplasm;GO:0009506;plasmodesma	GO:0047274;galactinol-sucrose galactosyltransferase activity;GO:0003824;catalytic activity;GO:0052692;raffinose alpha-galactosidase activity	GO:0034484;raffinose catabolic process;GO:0006979;response to oxidative stress;GO:0080167;response to karrikin	K06617:raffinose synthase [EC:2.4.1.82];ko00052:Galactose metabolism	PF05691.9:Raffinose_syn
Nitab4.5_0000602g0020	0.930174	0.76808	0.726252	1.43308	1.54873	2.00473	-1.04035	5e-05	Down	Unknown	GO:0005634;nucleus	GO:0051537;2 iron, 2 sulfur cluster binding;GO:0046872;metal ion binding;GO:0042803;protein homodimerization activity;GO:0005524;ATP binding;GO:0004386;helicase activity	GO:0006342;chromatin silencing;GO:0006344;maintenance of chromatin silencing;GO:0032259;methylation;GO:0006351;transcription, DNA-templated;GO:0031047;gene silencing by RNA	-	-
Nitab4.5_0002656g0030	1.42408	0.65464	1.65975	2.40818	2.96537	2.32232	-1.04163	5e-05	Down	Unknown	GO:0005634;nucleus	GO:0003700;transcription factor activity, sequence-specific DNA binding;GO:0008022;protein C-terminus binding	GO:0009733;response to auxin;GO:0009826;unidimensional cell growth;GO:0009737;response to abscisic acid;GO:0009585;red, far-red light phototransduction;GO:0048573;photoperiodism, flowering;GO:0006355;regulation of transcription, DNA-templated;GO:0010119;regulation of stomatal movement;GO:0006351;transcription, DNA-templated;GO:0009409;response to cold;GO:0007623;circadian rhythm;GO:0009909;regula…	K12125:protein EARLY FLOWERING 3;	-
Nitab4.5_0000476g0130	8.16448	9.62775	7.47273	17.3063	19.0865	15.6512	-1.04259	5e-05	Down	Putative lysophospholipase	GO:0016020;membrane	GO:0016298;lipase activity	GO:0006629;lipid metabolic process	-	PF12146.5:Hydrolase_4
Nitab4.5_0001094g0110	3.08222	3.57253	3.84005	6.16267	8.44863	7.02035	-1.04347	5e-05	Down	Peptidase S28	-	GO:0008239;dipeptidyl-peptidase activity;GO:0004185;serine-type carboxypeptidase activity	GO:0006508;proteolysis	K01285:lysosomal Pro-X carboxypeptidase [EC:3.4.16.2];	PF05577.9:Peptidase_S28
Nitab4.5_0001709g0090	0.675894	0.134999	0.63813	0.97305	0.970109	1.0439	-1.04364	0.0003	Down	XPG conserved site, XPG-I domain, XPG N-terminal, XPG/Rad2 endonuclease, XPG/Rad2 endonuclease, eukaryotes, 5'-3' exonuclease, C-terminal domain, Helix-hairpin-helix motif, class 2	GO:0005634;nucleus	GO:0004518;nuclease activity;GO:0004519;endonuclease activity;GO:0004527;exonuclease activity;GO:0005515;protein binding;GO:0003677;DNA binding;GO:0046872;metal ion binding;GO:0003697;single-stranded DNA binding	GO:0009408;response to heat;GO:0006289;nucleotide-excision repair;GO:0010213;non-photoreactive DNA repair;GO:0010224;response to UV-B;GO:0006281;DNA repair	K10846:DNA excision repair protein ERCC-5;ko03420:Nucleotide excision repair	PF00752.14:XPG_N;PF00867.15:XPG_I
Nitab4.5_0000391g0030	2.38783	1.55437	2.84293	5.39742	4.79002	3.80558	-1.04426	5e-05	Down	DNA-binding WRKY	GO:0005634;nucleus	GO:0003700;transcription factor activity, sequence-specific DNA binding;GO:0043565;sequence-specific DNA binding	GO:0006355;regulation of transcription, DNA-templated;GO:0006351;transcription, DNA-templated	-	PF03106.12:WRKY
Nitab4.5_0002282g0030	19.7706	12.8804	23.0731	37.2751	37.9457	39.7327	-1.04468	5e-05	Down	Homeodomain-like, POX domain	GO:0005634;nucleus;GO:0005829;cytosol;GO:0009506;plasmodesma	GO:0003700;transcription factor activity, sequence-specific DNA binding;GO:0005515;protein binding;GO:0003677;DNA binding	GO:0006355;regulation of transcription, DNA-templated;GO:0006351;transcription, DNA-templated;GO:0048481;plant ovule development	-	PF07526.8:POX
Nitab4.5_0007270g0010	5.16444	4.75958	6.78913	11.7364	11.1347	11.621	-1.04529	5e-05	Down	Zinc finger, LIM-type, Ubiquitin interacting motif, Protein DA1 like	GO:0005886;plasma membrane	GO:0043130;ubiquitin binding;GO:0008270;zinc ion binding;GO:0005515;protein binding	-	-	PF00412.19:LIM;PF12315.5:DUF3633
Nitab4.5_0004974g0050	1.07595	0.865101	1.02755	1.55143	2.34517	2.23322	-1.04606	0.0007	Down	Unknown	GO:0005737;cytoplasm;GO:0016021;integral component of membrane	GO:0016740;transferase activity	-	-	-
Nitab4.5_0000566g0010	10.4448	9.8304	6.72659	19.4261	19.6819	16.6848	-1.04702	5e-05	Down	Protein of unknown function DUF761, plant	-	-	-	-	PF05553.8:DUF761
Nitab4.5_0002123g0060	1.20903	1.14219	1.63132	1.81406	3.53876	2.87874	-1.04748	0.0022	Down	Glycoside hydrolase, family 2, immunoglobulin-like beta-sandwich, Glycoside hydrolase, catalytic domain, Glycoside hydrolase, superfamily, Glycoside hydrolase, family 2, active site, Glycoside hydrolase, family 2, Glycoside hydrolase, family 2, conserved site, Glycoside hydrolase, family 2, TIM barrel, Glycoside hydrolase, family 2/20, immunoglobulin-like beta-sandwich domain	GO:0043231;intracellular membrane-bounded organelle	GO:0004553;hydrolase activity, hydrolyzing O-glycosyl compounds	GO:0005975;carbohydrate metabolic process	K01190:beta-galactosidase [EC:3.2.1.23];ko00052:Galactose metabolism;ko00511:Other glycan degradation;ko00600:Sphingolipid metabolism	PF00703.18:Glyco_hydro_2;PF02836.14:Glyco_hydro_2_C
Nitab4.5_0000504g0070	0.698529	0.749151	1.18711	1.74084	1.9545	1.75504	-1.04867	0.00065	Down	Unknown	GO:0005654;nucleoplasm;GO:0005737;cytoplasm;GO:0005689;U12-type spliceosomal complex	-	-	K13156:U11/U12 small nuclear ribonucleoprotein 48 kDa protein;	-
Nitab4.5_0000102g0070	261.447	199.47	211.972	447.704	498.964	445.691	-1.04909	5e-05	Down	Thylakoid soluble phosphoprotein TSP9	GO:0009535;chloroplast thylakoid membrane;GO:0009941;chloroplast envelope;GO:0009534;chloroplast thylakoid;GO:0009579;thylakoid;GO:0009507;chloroplast	-	-	-	PF11493.5:TSP9
Nitab4.5_0000646g0130	8.64157	8.06516	9.58527	17.3051	17.8049	19.3061	-1.04941	5e-05	Down	CYTH-like domain, Uridine kinase-like protein, P-loop containing nucleoside triphosphate hydrolase, Phosphoribulokinase/uridine kinase, Uridine kinase	GO:0005829;cytosol	GO:0004849;uridine kinase activity	GO:0006206;pyrimidine nucleobase metabolic process;GO:0043097;pyrimidine nucleoside salvage	-	PF00485.15:PRK;PF01928.18:CYTH
Nitab4.5_0000564g0020	8.96485	10.7909	8.83942	18.6207	18.8787	21.6879	-1.04952	5e-05	Down	Glycogen/starch synthase, ADP-glucose type, Starch synthase, catalytic domain, Glycosyl transferase, family 1	GO:0009501;amyloplast;GO:0009507;chloroplast	GO:0033201;alpha-1,4-glucan synthase activity;GO:0004373;glycogen (starch) synthase activity;GO:0016757;transferase activity, transferring glycosyl groups;GO:0009011;starch synthase activity	GO:0010021;amylopectin biosynthetic process;GO:0019252;starch biosynthetic process	K00703:starch synthase [EC:2.4.1.21];ko00500:Starch and sucrose metabolism	PF00534.17:Glycos_transf_1;PF08323.8:Glyco_transf_5
Nitab4.5_0000384g0020	11.9938	7.42997	11.872	20.5881	23.2832	20.912	-1.04966	5e-05	Down	Homeodomain-like, Homeobox domain, POX domain, Homeobox KN domain	GO:0005737;cytoplasm;GO:0005634;nucleus	GO:0003700;transcription factor activity, sequence-specific DNA binding;GO:0046982;protein heterodimerization activity;GO:0042803;protein homodimerization activity;GO:0003677;DNA binding	GO:0010201;response to continuous far red light stimulus by the high-irradiance response system;GO:0009610;response to symbiotic fungus;GO:0006355;regulation of transcription, DNA-templated;GO:0010197;polar nucleus fusion;GO:0006351;transcription, DNA-templated;GO:0009737;response to abscisic acid	-	PF05920.8:Homeobox_KN;PF07526.8:POX
Nitab4.5_0004194g0040	23.0597	32.9598	21.364	54.6858	52.57	53.007	-1.05034	5e-05	Down	ABC transporter, conserved site, P-loop containing nucleoside triphosphate hydrolase, ABC transporter-like, AAA+ ATPase domain	GO:0005774;vacuolar membrane;GO:0005886;plasma membrane	GO:0005215;transporter activity;GO:0005315;inorganic phosphate transmembrane transporter activity;GO:0016887;ATPase activity;GO:0005524;ATP binding	GO:0035435;phosphate ion transmembrane transport	-	PF00005.24:ABC_tran
Nitab4.5_0000814g0110	3.30412	5.4971	3.28863	8.44365	8.45873	8.13758	-1.05044	5e-05	Down	Nodulin-like, Major facilitator superfamily domain, general substrate transporter, Major facilitator superfamily	GO:0016021;integral component of membrane;GO:0009506;plasmodesma;GO:0009507;chloroplast	-	GO:0050832;defense response to fungus;GO:0055085;transmembrane transport	-	PF06813.10:Nodulin-like;PF07690.13:MFS_1
Nitab4.5_0002345g0010	0.711196	2.36052	1.03811	2.91546	2.8066	2.80493	-1.05296	0.002	Down	Transmembrane protein TauE like	GO:0016021;integral component of membrane;GO:0009507;chloroplast	-	-	-	PF01925.16:TauE
Nitab4.5_0000892g0150	3.65439	3.42274	2.77863	7.21336	8.09955	5.13621	-1.053	5e-05	Down	Homeodomain-like, Leucine zipper, homeobox-associated, HD-ZIP protein, N-terminal, Homeobox domain, Homeobox, conserved site	GO:0005634;nucleus	GO:0003700;transcription factor activity, sequence-specific DNA binding;GO:0043565;sequence-specific DNA binding;GO:0003677;DNA binding	GO:0006355;regulation of transcription, DNA-templated;GO:0006351;transcription, DNA-templated	K09338:homeobox-leucine zipper protein;	PF00046.26:Homeobox;PF02183.15:HALZ
Nitab4.5_0002308g0050	1.37838	1.47678	1.25699	2.66785	3.00492	2.86106	-1.0533	0.00045	Down	Domain of unknown function DUF292, eukaryotic	GO:0005737;cytoplasm	-	GO:0015031;protein transport	-	PF03398.11:Ist1
Nitab4.5_0012771g0010	4.9627	11.4131	4.65103	14.4997	9.72384	19.4179	-1.05348	5e-05	Down	Uncharacterised protein family UPF0497, trans-membrane plant, Uncharacterised protein family UPF0497, trans-membrane plant subgroup	GO:0005634;nucleus;GO:0016021;integral component of membrane;GO:0005886;plasma membrane	-	-	-	PF04535.9:DUF588
Nitab4.5_0000758g0120	0.485654	0.59431	0.795658	1.51683	1.36893	1.0081	-1.05383	0.01625	Down	Unknown	GO:0005634;nucleus	-	-	-	-
Nitab4.5_0025227g0010	3.19321	5.42478	4.23369	8.87473	8.42809	9.38207	-1.05406	5e-05	Down	Ubiquitin supergroup, Ubiquitin domain, Ubiquitin, Phosphatidylinositol 3-/4-kinase, catalytic domain, Protein kinase-like domain	GO:0005829;cytosol;GO:0005777;peroxisome;GO:0005634;nucleus;GO:0009507;chloroplast	GO:0035091;phosphatidylinositol binding;GO:0016301;kinase activity;GO:0005524;ATP binding;GO:0004430;1-phosphatidylinositol 4-kinase activity	GO:0009737;response to abscisic acid;GO:0009909;regulation of flower development;GO:1902074;response to salt	-	PF00240.20:ubiquitin;PF00454.24:PI3_PI4_kinase
Nitab4.5_0006922g0010	13.0749	11.3197	11.4707	23.8784	25.7113	24.9385	-1.0552	5e-05	Down	Unknown	-	-	-	-	-
Nitab4.5_0010477g0010	11.772	18.5087	12.8931	29.0944	29.1279	31.5032	-1.05536	5e-05	Down	Pyruvate phosphate dikinase, PEP/pyruvate-binding, Pyruvate, phosphate dikinase, PEP-utilising enzyme, mobile domain, PEP-utilising enzyme, C-terminal, PEP-utilising enzyme, active site, PEP-utilising enzyme, conserved site, ATP-grasp fold, subdomain 1, Pyruvate/Phosphoenolpyruvate kinase-like domain, ATP-grasp fold, subdomain 2	GO:0009570;chloroplast stroma;GO:0005829;cytosol;GO:0005634;nucleus;GO:0009507;chloroplast	GO:0046872;metal ion binding;GO:0016301;kinase activity;GO:0005524;ATP binding;GO:0050242;pyruvate, phosphate dikinase activity	GO:0016310;phosphorylation;GO:0006090;pyruvate metabolic process;GO:0015979;photosynthesis	K01006:pyruvate, orthophosphate dikinase [EC:2.7.9.1];ko00620:Pyruvate metabolism;ko00710:Carbon fixation in photosynthetic organisms;ko00720:Carbon fixation pathways in prokaryotes;ko01200:Carbon metabolism	PF00391.20:PEP-utilizers;PF01326.16:PPDK_N;PF02896.15:PEP-utilizers_C
Nitab4.5_0006014g0010	5.87445	5.78388	2.88592	11.8634	10.4814	7.89141	-1.05582	0.0001	Down	Glycoside hydrolase, catalytic domain, Glycoside hydrolase, chitinase active site, Glycoside hydrolase, superfamily, Glycoside hydrolase, family 18, catalytic domain	GO:0005576;extracellular region	GO:0004568;chitinase activity;GO:0008061;chitin binding	GO:0006032;chitin catabolic process	K01183:chitinase [EC:3.2.1.14];ko00520:Amino sugar and nucleotide sugar metabolism	PF00704.25:Glyco_hydro_18
Nitab4.5_0000772g0050	15.2225	27.1872	13.2014	40.4027	37.1699	38.055	-1.05604	5e-05	Down	Unknown	GO:0009535;chloroplast thylakoid membrane;GO:0016021;integral component of membrane;GO:0009507;chloroplast	-	-	-	-
Nitab4.5_0024070g0010	1.71086	1.19444	1.93907	3.5238	2.61653	3.93741	-1.05679	0.00105	Down	Unknown	-	-	GO:0000902;cell morphogenesis	-	-
Nitab4.5_0001749g0050	8.55407	8.76401	10.0451	17.8187	18.8058	20.3052	-1.05695	5e-05	Down	Pentatricopeptide repeat, Tetratricopeptide-like helical	GO:0005739;mitochondrion;GO:0009507;chloroplast	-	-	-	PF12854.4:PPR_1;PF13041.3:PPR_2
Nitab4.5_0001726g0090	3.7503	5.46607	4.16538	8.17604	10.1781	9.50729	-1.058	5e-05	Down	Tetratricopeptide-like helical	GO:0005634;nucleus	-	-	-	-
Nitab4.5_0004840g0050	29.4629	49.233	29.2305	73.3318	76.7439	74.6754	-1.05828	5e-05	Down	ABC transporter, conserved site, P-loop containing nucleoside triphosphate hydrolase, AAA+ ATPase domain, ABC transporter-like	GO:0005886;plasma membrane	GO:0005215;transporter activity;GO:0016887;ATPase activity;GO:0005524;ATP binding	GO:0006810;transport;GO:0009624;response to nematode	-	PF00005.24:ABC_tran;PF12848.4:ABC_tran_Xtn
Nitab4.5_0009909g0020	5.6713	6.40659	4.84481	11.7728	10.9548	12.5138	-1.05832	5e-05	Down	Glycoside hydrolase, family 5, Ricin B lectin domain, Glycoside hydrolase, superfamily, Glycoside hydrolase, catalytic domain	GO:0009507;chloroplast	GO:0004553;hydrolase activity, hydrolyzing O-glycosyl compounds	GO:0005975;carbohydrate metabolic process	-	PF00150.15:Cellulase
Nitab4.5_0000974g0040	2.58172	5.02404	2.85548	7.34133	6.98085	7.47038	-1.05878	5e-05	Down	LysM domain	GO:0031225;anchored component of membrane;GO:0046658;anchored component of plasma membrane;GO:0005576;extracellular region;GO:0005886;plasma membrane	GO:0042834;peptidoglycan binding	GO:0006952;defense response;GO:0006955;immune response;GO:0016998;cell wall macromolecule catabolic process	-	PF01476.17:LysM
Nitab4.5_0000642g0130	2.13543	2.5699	2.50603	4.9454	6.10818	3.97116	-1.059	0.00035	Down	Myc-type, basic helix-loop-helix (bHLH) domain	GO:0005634;nucleus	GO:0003700;transcription factor activity, sequence-specific DNA binding;GO:0043565;sequence-specific DNA binding;GO:0046983;protein dimerization activity;GO:0003677;DNA binding	GO:0006355;regulation of transcription, DNA-templated;GO:0006351;transcription, DNA-templated	-	PF00010.23:HLH
Nitab4.5_0022174g0010	0.632693	2.4321	1.32142	3.22979	3.15073	2.7585	-1.05906	0.00765	Down	CBS domain	GO:0005576;extracellular region	-	-	-	PF00571.25:CBS
Nitab4.5_0006769g0040	1.45898	2.45907	1.23013	3.57431	3.00829	4.14564	-1.05928	5e-05	Down	Peptidase S8, subtilisin-related, Peptidase S8/S53 domain, Proteinase inhibitor I9, Peptidase S8, subtilisin, Ser-active site	GO:0005618;cell wall	GO:0004252;serine-type endopeptidase activity	-	-	PF00082.19:Peptidase_S8;PF05922.13:Inhibitor_I9
Nitab4.5_0001678g0010	5.17045	4.64371	4.12519	9.79928	9.38749	9.86161	-1.05929	5e-05	Down	Microtubule-associated protein, MAP65/Ase1/PRC1	GO:0009524;phragmoplast;GO:0005819;spindle;GO:0055028;cortical microtubule;GO:0005634;nucleus;GO:0009574;preprophase band;GO:0000922;spindle pole;GO:0072686;mitotic spindle;GO:0005874;microtubule	GO:0008017;microtubule binding	GO:0000911;cytokinesis by cell plate formation;GO:0000226;microtubule cytoskeleton organization;GO:0048528;post-embryonic root development;GO:0008283;cell proliferation	K16732:protein regulator of cytokinesis 1;	PF03999.9:MAP65_ASE1
Nitab4.5_0000245g0240	1.61048	2.28266	2.43609	3.83252	4.99026	4.36717	-1.05934	0.0001	Down	Leucine-rich repeat, Leucine-rich repeat, typical subtype	GO:0005886;plasma membrane	GO:0016301;kinase activity	GO:0007165;signal transduction	-	PF00560.30:LRR_1;PF13516.3:LRR_6;PF13855.3:LRR_8
Nitab4.5_0001178g0100	3.64594	4.46416	4.2221	8.85552	9.87805	6.96717	-1.05938	5e-05	Down	Unknown	GO:0005886;plasma membrane	-	GO:0007165;signal transduction	-	PF00560.30:LRR_1;PF13855.3:LRR_8
Nitab4.5_0003695g0040	2.2757	3.8992	2.10667	6.18758	5.66382	5.412	-1.05974	5e-05	Down	K+ potassium transporter	GO:0005886;plasma membrane	GO:0015079;potassium ion transmembrane transporter activity	-	K03549:KUP system potassium uptake protein;	PF02705.13:K_trans
Nitab4.5_0001175g0140	13.1483	21.9206	12.8011	33.2796	33.9045	32.6074	-1.05979	5e-05	Down	Unknown	GO:0005634;nucleus;GO:0009507;chloroplast	-	-	-	PF13369.3:Transglut_core2
Nitab4.5_0011157g0010	2.42222	5.70281	2.10513	7.06184	7.89755	6.36896	-1.05995	5e-05	Down	Glycosyl transferase, family 14	GO:0016020;membrane;GO:0005576;extracellular region	GO:0008375;acetylglucosaminyltransferase activity;GO:0016757;transferase activity, transferring glycosyl groups	-	-	PF02485.18:Branch
Nitab4.5_0005807g0030	0.380365	0.853035	0.756305	1.63729	1.1563	1.3636	-1.06305	0.00115	Down	Disease resistance protein, P-loop containing nucleoside triphosphate hydrolase, NB-ARC	GO:0005737;cytoplasm;GO:0005634;nucleus;GO:0005886;plasma membrane	GO:0043531;ADP binding;GO:0005524;ATP binding	GO:0006952;defense response;GO:0009814;defense response, incompatible interaction;GO:0007165;signal transduction;GO:0009626;plant-type hypersensitive response	-	PF00931.19:NB-ARC
Nitab4.5_0004932g0010	3.74126	1.40997	3.05403	6.10742	5.37528	5.66635	-1.06351	5e-05	Down	Homeodomain-like, Homeobox domain, Homeobox KN domain, POX domain	GO:0005634;nucleus	GO:0003700;transcription factor activity, sequence-specific DNA binding;GO:0003677;DNA binding	GO:0006355;regulation of transcription, DNA-templated;GO:0009965;leaf morphogenesis;GO:0006351;transcription, DNA-templated	-	PF05920.8:Homeobox_KN;PF07526.8:POX
Nitab4.5_0000244g0320	0.834595	0.799449	0.931215	1.38413	1.81445	2.16523	-1.06416	0.00025	Down	Pyridoxal phosphate-dependent transferase, major region, subdomain 2, Aminotransferase class-III, P-loop containing nucleoside triphosphate hydrolase, Pyridoxal phosphate-dependent transferase, major region, subdomain 1, Pyridoxal phosphate-dependent transferase	GO:0005739;mitochondrion	GO:0042802;identical protein binding;GO:0004015;adenosylmethionine-8-amino-7-oxononanoate transaminase activity;GO:0030170;pyridoxal phosphate binding;GO:0004141;dethiobiotin synthase activity	GO:0009102;biotin biosynthetic process	K00833:adenosylmethionine-8-amino-7-oxononanoate aminotransferase [EC:2.6.1.62];ko00780:Biotin metabolism	PF00202.18:Aminotran_3;PF13500.3:AAA_26
Nitab4.5_0001105g0010	5.82055	7.2975	5.73709	11.9732	13.4745	13.9776	-1.06416	0.0023	Down	Unknown	-	-	-	-	-
Nitab4.5_0000170g0370	5.45668	5.7855	5.48457	11.9303	11.8595	11.1936	-1.06451	5e-05	Down	UDP-glucuronosyl/UDP-glucosyltransferase	GO:0043231;intracellular membrane-bounded organelle	GO:0080043;quercetin 3-O-glucosyltransferase activity;GO:0080044;quercetin 7-O-glucosyltransferase activity	GO:0009813;flavonoid biosynthetic process;GO:0052696;flavonoid glucuronidation	-	PF00201.15:UDPGT
Nitab4.5_0003305g0020	5.35401	7.97904	1.88066	9.39114	10.3866	12.0451	-1.06469	0.0078	Down	Unknown	-	-	-	-	-
Nitab4.5_0001220g0050	8.77779	7.08491	8.76285	15.4841	17.4448	18.605	-1.06537	5e-05	Down	UDP-glucuronosyl/UDP-glucosyltransferase	-	GO:0050275;scopoletin glucosyltransferase activity;GO:0042802;identical protein binding	-	-	PF00201.15:UDPGT
Nitab4.5_0026516g0010	1.52325	0.757822	1.13386	2.08104	2.75291	2.31484	-1.06584	0.0011	Down	POX domain, Homeodomain-like	GO:0005634;nucleus	GO:0003700;transcription factor activity, sequence-specific DNA binding;GO:0003677;DNA binding	GO:0006355;regulation of transcription, DNA-templated;GO:0009965;leaf morphogenesis;GO:0006351;transcription, DNA-templated	-	PF07526.8:POX
Nitab4.5_0003826g0020	1.96626	3.0788	2.40007	5.06187	5.05286	5.47104	-1.06586	0.0012	Down	C2 domain, Phosphoribosyltransferase C-terminal	GO:0005886;plasma membrane	GO:0005544;calcium-dependent phospholipid binding;GO:0005509;calcium ion binding	-	-	PF00168.27:C2;PF08372.7:PRT_C
Nitab4.5_0000321g0060	10.2031	11.5541	12.3313	23.5192	22.6439	25.2171	-1.06623	5e-05	Down	Sugar transporter, conserved site, Sugar/inositol transporter, General substrate transporter, Major facilitator superfamily domain, Major facilitator superfamily domain, general substrate transporter	GO:0005887;integral component of plasma membrane	GO:0005355;glucose transmembrane transporter activity;GO:0005351;sugar:proton symporter activity	GO:0035428;hexose transmembrane transport;GO:0046323;glucose import	-	PF00083.21:Sugar_tr
Nitab4.5_0000664g0230	1.42239	1.21833	1.92792	3.10982	2.98964	3.46926	-1.06656	0.0005	Down	Glycosyl transferase, family 43	-	GO:0042285;xylosyltransferase activity	GO:0010417;glucuronoxylan biosynthetic process;GO:0009834;plant-type secondary cell wall biogenesis	-	PF03360.13:Glyco_transf_43
Nitab4.5_0000944g0030	4.81909	1.49185	4.79875	8.29058	8.54195	6.4462	-1.06719	5e-05	Down	Zinc finger, double-stranded RNA binding, Zinc finger C2H2-type/integrase DNA-binding domain, Zinc finger, C2H2, Zinc finger, C2H2-like	GO:0005634;nucleus;GO:0009507;chloroplast	GO:0003700;transcription factor activity, sequence-specific DNA binding;GO:0046872;metal ion binding;GO:0003677;DNA binding	GO:0006355;regulation of transcription, DNA-templated;GO:0048364;root development;GO:0008356;asymmetric cell division;GO:0006351;transcription, DNA-templated	-	PF12171.5:zf-C2H2_jaz
Nitab4.5_0000234g0130	1.32063	1.1935	1.3509	2.29926	2.60198	3.1977	-1.06726	5e-05	Down	WD40 repeat, WD40/YVTN repeat-like-containing domain, TUP1-like enhancer of split, WD40-repeat-containing domain	-	GO:0005515;protein binding	-	K11293:protein HIRA/HIR1;	PF00400.29:WD40;PF07569.8:Hira
Nitab4.5_0000743g0140	2.42767	4.39394	2.43534	6.46621	6.2501	6.68723	-1.06771	5e-05	Down	F-box domain	GO:0005634;nucleus	GO:0004842;ubiquitin-protein transferase activity;GO:0005515;protein binding	GO:0016567;protein ubiquitination;GO:0010629;negative regulation of gene expression;GO:0006511;ubiquitin-dependent protein catabolic process;GO:0009737;response to abscisic acid;GO:0010608;posttranscriptional regulation of gene expression	-	-
Nitab4.5_0001856g0040	3.6363	2.71159	3.13805	5.61313	6.79995	7.4753	-1.06806	5e-05	Down	Peptidase S9, prolyl oligopeptidase, catalytic domain, Six-bladed beta-propeller, TolB-like	GO:0005737;cytoplasm;GO:0005773;vacuole;GO:0005829;cytosol;GO:0005634;nucleus;GO:0009507;chloroplast	GO:0070009;serine-type aminopeptidase activity	GO:0006508;proteolysis;GO:0051289;protein homotetramerization	-	PF00326.18:Peptidase_S9
Nitab4.5_0003324g0080	4.89171	6.03869	3.27584	9.99685	12.2765	7.51705	-1.06832	0.00035	Down	DnaJ domain	GO:0005737;cytoplasm;GO:0016021;integral component of membrane	-	GO:0006457;protein folding	-	PF00226.28:DnaJ
Nitab4.5_0001793g0030	11.9816	20.902	13.2706	32.4165	33.0018	31.391	-1.06869	0.0003	Down	Unknown	-	-	-	-	-
Nitab4.5_0008532g0010	2.2984	3.25418	2.08733	4.72806	5.15232	6.15613	-1.06973	5e-05	Down	Protein phosphatase 2C, manganese/magnesium aspartate binding site, Protein phosphatase 2C (PP2C)-like domain, Protein phosphatase 2C	GO:0005634;nucleus;GO:0005886;plasma membrane	GO:0046872;metal ion binding;GO:0004722;protein serine/threonine phosphatase activity	GO:0006470;protein dephosphorylation	-	PF00481.18:PP2C
Nitab4.5_0005634g0020	3.27215	3.47955	3.5884	7.09238	7.67142	6.9415	-1.0698	5e-05	Down	Unknown	GO:0009506;plasmodesma;GO:0005739;mitochondrion	-	-	-	-
Nitab4.5_0001952g0080	1.05831	1.03584	1.9176	2.76569	2.60437	3.05617	-1.07066	0.00015	Down	Drug/metabolite transporter	GO:0005886;plasma membrane	GO:0022857;transmembrane transporter activity	GO:0006810;transport	-	PF00892.17:EamA
Nitab4.5_0000020g0390	4.29697	9.74636	6.31161	15.7919	13.6061	13.3821	-1.07157	5e-05	Down	Ovate protein family, C-terminal	GO:0005634;nucleus	-	GO:0045892;negative regulation of transcription, DNA-templated;GO:0006351;transcription, DNA-templated	-	PF04844.10:Ovate
Nitab4.5_0000109g0380	3.42431	3.77141	3.57361	6.9033	8.1939	7.5397	-1.07175	0.0003	Down	ATPase, F0 complex, subunit B/B', bacterial/chloroplast	GO:0009535;chloroplast thylakoid membrane;GO:0009941;chloroplast envelope;GO:0045263;proton-transporting ATP synthase complex, coupling factor F(o);GO:0009534;chloroplast thylakoid;GO:0016021;integral component of membrane;GO:0016020;membrane;GO:0009579;thylakoid;GO:0009507;chloroplast	GO:0016787;hydrolase activity;GO:0015078;hydrogen ion transmembrane transporter activity	GO:0015986;ATP synthesis coupled proton transport;GO:0042742;defense response to bacterium;GO:0009735;response to cytokinin	K02109:F-type H+-transporting ATPase subunit b;ko00190:Oxidative phosphorylation;ko00195:Photosynthesis	PF00430.15:ATP-synt_B
Nitab4.5_0009553g0030	2.27994	2.43662	1.9264	4.45263	5.12556	4.39514	-1.07278	0.0007	Down	Protein of unknown function DUF688	GO:0005634;nucleus;GO:0005739;mitochondrion	-	-	-	PF05097.9:DUF688
Nitab4.5_0002298g0040	0.491484	0.364898	0.433181	0.791818	0.745614	1.17703	-1.07378	0.0077	Down	Ribosomal protein L34Ae, Protein of unknown function DUF1666	GO:0022625;cytosolic large ribosomal subunit	GO:0003735;structural constituent of ribosome;GO:0003723;RNA binding	GO:0006412;translation;GO:0042254;ribosome biogenesis	-	PF07891.9:DUF1666
Nitab4.5_0001472g0120	3.3057	4.97121	3.56204	7.4736	8.89462	8.55664	-1.07404	5e-05	Down	Pumilio RNA-binding repeat, Nucleic acid binding NABP, Armadillo-like helical, Armadillo-type fold	GO:0005737;cytoplasm;GO:0005829;cytosol	GO:0003730;mRNA 3'-UTR binding;GO:0003723;RNA binding;GO:0003729;mRNA binding	GO:0006417;regulation of translation	K17943:pumilio RNA-binding family;	PF00806.16:PUF;PF07990.9:NABP
Nitab4.5_0002046g0090	0.740481	1.38047	0.750609	1.79179	2.2551	2.00188	-1.07481	5e-05	Down	AGC-kinase, C-terminal, Serine-threonine/tyrosine-protein kinase catalytic domain, Protein kinase-like domain, Protein kinase domain	GO:0005622;intracellular	GO:0004674;protein serine/threonine kinase activity	GO:0035556;intracellular signal transduction;GO:0018105;peptidyl-serine phosphorylation	-	PF00069.22:Pkinase
Nitab4.5_0001161g0010	18.1147	21.4188	19.6797	43.2943	39.992	41.4572	-1.07498	5e-05	Down	ER lumen protein retaining receptor	GO:0016021;integral component of membrane;GO:0005739;mitochondrion	GO:0046923;ER retention sequence binding;GO:0004872;receptor activity	GO:0015031;protein transport;GO:0006621;protein retention in ER lumen	K10949:ER lumen protein retaining receptor;	PF00810.15:ER_lumen_recept
Nitab4.5_0005340g0050	0.438722	0.822676	0.685809	0.699274	1.41107	1.99201	-1.07504	0.00615	Down	Cytochrome P450, Cytochrome P450, E-class, group I	GO:0016021;integral component of membrane;GO:0005783;endoplasmic reticulum	GO:0004497;monooxygenase activity;GO:0016705;oxidoreductase activity, acting on paired donors, with incorporation or reduction of molecular oxygen;GO:0019825;oxygen binding;GO:0005506;iron ion binding;GO:0020037;heme binding	GO:0055114;oxidation-reduction process	-	PF00067.19:p450
Nitab4.5_0000381g0040	0.770475	1.08927	1.15425	1.72794	2.02975	2.59357	-1.07538	5e-05	Down	NB-ARC, P-loop containing nucleoside triphosphate hydrolase, Leucine rich repeat 4, Disease resistance protein	GO:0005576;extracellular region	GO:0043531;ADP binding;GO:0005524;ATP binding;GO:0005515;protein binding	GO:0006952;defense response	-	PF00931.19:NB-ARC
Nitab4.5_0004118g0090	0.923597	1.05136	1.08291	1.68247	2.42609	2.33645	-1.07566	0.0021	Down	Unknown	-	-	-	-	-
Nitab4.5_0001542g0150	1.34116	0.938403	1.79133	2.6812	2.57468	3.32814	-1.07631	5e-05	Down	NB-ARC, P-loop containing nucleoside triphosphate hydrolase, Disease resistance protein	GO:0019897;extrinsic component of plasma membrane;GO:0012505;endomembrane system;GO:0005886;plasma membrane	GO:0000166;nucleotide binding;GO:0043531;ADP binding;GO:0005524;ATP binding;GO:0005515;protein binding	GO:0006952;defense response;GO:0007165;signal transduction;GO:0009626;plant-type hypersensitive response	K13457:disease resistance protein RPM1;	PF00931.19:NB-ARC
Nitab4.5_0000035g0230	35.0133	21.351	33.0934	66.1244	64.3119	58.2724	-1.07688	5e-05	Down	Unknown	GO:0005737;cytoplasm	-	-	-	-
Nitab4.5_0003696g0050	0.40428	0.481561	0.701988	0.981791	1.15565	1.21206	-1.07689	0.00595	Down	Tetratricopeptide-like helical, Pentatricopeptide repeat	GO:0043231;intracellular membrane-bounded organelle;GO:0005739;mitochondrion	GO:0004519;endonuclease activity;GO:0003723;RNA binding	GO:0009451;RNA modification	-	PF01535.17:PPR;PF12854.4:PPR_1;PF13041.3:PPR_2
Nitab4.5_0000642g0280	3.24201	5.65825	2.91068	11.4137	6.77046	6.73296	-1.07701	0.0022	Down	Signal transduction response regulator, receiver domain, CheY-like superfamily	GO:0005634;nucleus;GO:0005622;intracellular	GO:0000156;phosphorelay response regulator activity;GO:0005515;protein binding	GO:0009736;cytokinin-activated signaling pathway;GO:0000160;phosphorelay signal transduction system;GO:0006351;transcription, DNA-templated;GO:0009735;response to cytokinin;GO:0006355;regulation of transcription, DNA-templated	K14492:two-component response regulator ARR-A family;ko04075:Plant hormone signal transduction	PF00072.21:Response_reg
Nitab4.5_0001508g0030	5.45583	14.3834	5.71244	22.1064	13.3214	18.5816	-1.07979	5e-05	Down	Sugar isomerase (SIS)	-	GO:0004360;glutamine-fructose-6-phosphate transaminase (isomerizing) activity	GO:0006002;fructose 6-phosphate metabolic process;GO:0006047;UDP-N-acetylglucosamine metabolic process	-	-
Nitab4.5_0002759g0080	0.597711	1.05805	0.840304	1.9048	1.6655	1.70574	-1.0798	0.00045	Down	PAP/25A-associated, Nucleotidyl transferase domain	GO:0005634;nucleus	GO:0003729;mRNA binding	-	-	PF01909.20:NTP_transf_2;PF03828.16:PAP_assoc
Nitab4.5_0000416g0010	5.69746	4.48127	7.29879	12.3776	13.18	11.3919	-1.08005	5e-05	Down	Sugar/inositol transporter, Sugar transporter, conserved site, Major facilitator superfamily domain, General substrate transporter, Major facilitator superfamily domain, general substrate transporter	GO:0005887;integral component of plasma membrane	GO:0005355;glucose transmembrane transporter activity;GO:0005351;sugar:proton symporter activity	GO:0035428;hexose transmembrane transport;GO:0046323;glucose import	-	PF00083.21:Sugar_tr
Nitab4.5_0001592g0030	151.969	243.985	152.167	393.697	370.596	394.599	-1.08018	5e-05	Down	Chitin-binding, type 1, Barwin, RlpA-like double-psi beta-barrel domain, Barwin, conserved site, Barwin-like endoglucanase, Chitin-binding, type 1, conserved site	GO:0000325;plant-type vacuole;GO:0005576;extracellular region	GO:0004568;chitinase activity;GO:0004540;ribonuclease activity;GO:0008061;chitin binding	GO:0080027;response to herbivore;GO:0009817;defense response to fungus, incompatible interaction;GO:0031640;killing of cells of other organism;GO:0009627;systemic acquired resistance;GO:0009723;response to ethylene;GO:0042742;defense response to bacterium;GO:0009615;response to virus;GO:0009651;response to salt stress	-	PF00187.16:Chitin_bind_1;PF00967.14:Barwin
Nitab4.5_0000149g0120	1.43196	1.53024	0.344922	2.61016	1.98559	2.40111	-1.08114	0.0094	Down	Longevity assurance, LAG1/LAC1, TRAM/LAG1/CLN8 homology domain	GO:0005783;endoplasmic reticulum	GO:0050291;sphingosine N-acyltransferase activity	GO:0046513;ceramide biosynthetic process	K04710:ceramide synthetase [EC:2.3.1.24];ko00600:Sphingolipid metabolism;ko04071:Sphingolipid signaling pathway	PF03798.13:TRAM_LAG1_CLN8
Nitab4.5_0004104g0100	1.28414	1.10029	0.669303	1.93004	1.87263	2.66552	-1.08279	0.0024	Down	Tudor-like, plant, Protein of unknown function DUF724, Agenet-like domain	GO:0005634;nucleus	-	GO:0040008;regulation of growth;GO:0006810;transport	-	PF05266.11:DUF724;PF05641.9:Agenet
Nitab4.5_0006390g0010	0.595853	0.660881	0.909823	1.39234	1.65156	1.5458	-1.08299	5e-05	Down	Unknown	GO:0016592;mediator complex	-	GO:0006355;regulation of transcription, DNA-templated;GO:0009698;phenylpropanoid metabolic process;GO:0006351;transcription, DNA-templated;GO:2000762;regulation of phenylpropanoid metabolic process	-	-
Nitab4.5_0004728g0060	12.0121	3.26244	12.8312	19.025	18.9813	21.572	-1.08392	5e-05	Down	Myc-type, basic helix-loop-helix (bHLH) domain	GO:0005634;nucleus	GO:0003700;transcription factor activity, sequence-specific DNA binding;GO:0046983;protein dimerization activity;GO:0003677;DNA binding	GO:0006355;regulation of transcription, DNA-templated;GO:0009739;response to gibberellin;GO:0006351;transcription, DNA-templated	-	PF00010.23:HLH
Nitab4.5_0001059g0190	21.8378	17.2083	24.605	45.4173	42.1668	47.4157	-1.0847	5e-05	Down	Ubiquitin-conjugating enzyme/RWD-like, Ubiquitin-conjugating enzyme, E2	GO:0005634;nucleus	GO:0004842;ubiquitin-protein transferase activity;GO:0005515;protein binding	GO:0010099;regulation of photomorphogenesis;GO:0009585;red, far-red light phototransduction	K06689:ubiquitin-conjugating enzyme E2 D/E [EC:6.3.2.19];ko04120:Ubiquitin mediated proteolysis;ko04141:Protein processing in endoplasmic reticulum	PF00179.23:UQ_con
Nitab4.5_0002607g0070	10.7521	11.2168	9.91831	23.2373	24.172	20.291	-1.08618	5e-05	Down	Unknown	GO:0005886;plasma membrane	GO:0022857;transmembrane transporter activity	GO:0006810;transport	-	-
Nitab4.5_0000573g0050	20.5312	23.3409	25.1426	49.4508	48.1598	48.9529	-1.08655	5e-05	Down	Peptidase S28	-	GO:0008239;dipeptidyl-peptidase activity;GO:0004185;serine-type carboxypeptidase activity	GO:0006508;proteolysis	K01285:lysosomal Pro-X carboxypeptidase [EC:3.4.16.2];	PF05577.9:Peptidase_S28
Nitab4.5_0007043g0010	1.03673	2.80904	1.33486	3.44399	4.0802	3.48109	-1.08699	0.00045	Down	Cytochrome P450, Cytochrome P450, conserved site, Cytochrome P450, E-class, group I	GO:0016021;integral component of membrane;GO:0005576;extracellular region	GO:0004497;monooxygenase activity;GO:0016705;oxidoreductase activity, acting on paired donors, with incorporation or reduction of molecular oxygen;GO:0019825;oxygen binding;GO:0005506;iron ion binding;GO:0020037;heme binding	GO:0055114;oxidation-reduction process	-	PF00067.19:p450
Nitab4.5_0000207g0030	5.32482	3.16289	4.82466	9.83371	9.28549	9.17841	-1.08791	5e-05	Down	Multi antimicrobial extrusion protein	-	GO:0015238;drug transmembrane transporter activity	GO:0006855;drug transmembrane transport	K03327:multidrug resistance protein, MATE family;	PF01554.15:MatE
Nitab4.5_0004728g0030	154.089	113.911	152.594	302.835	305.178	286.354	-1.08844	5e-05	Down	SWEET sugar transporter	GO:0016021;integral component of membrane	GO:0051119;sugar transmembrane transporter activity	GO:0008643;carbohydrate transport	K15382:solute carrier family 50 (sugar transporter);	PF03083.13:MtN3_slv
Nitab4.5_0000021g0490	1.079	1.35933	0.976912	2.4773	2.47342	2.31242	-1.08859	5e-05	Down	Pentatricopeptide repeat, Tetratricopeptide-like helical	GO:0043231;intracellular membrane-bounded organelle	GO:0004519;endonuclease activity;GO:0003723;RNA binding	GO:0009451;RNA modification	-	PF01535.17:PPR;PF13041.3:PPR_2;PF13812.3:PPR_3;PF17177.1:PPR_long
Nitab4.5_0002545g0050	210.602	93.7725	205.262	358.27	364.145	361.748	-1.08904	5e-05	Down	Cytochrome P450, Cytochrome P450, conserved site, Cytochrome P450, E-class, group I	-	GO:0004497;monooxygenase activity	-	-	PF00067.19:p450
Nitab4.5_0003953g0010	7.25258	23.8572	11.7633	32.6723	30.3791	28.1807	-1.08947	5e-05	Down	Zinc finger, LIM-type	GO:0005737;cytoplasm;GO:0005856;cytoskeleton;GO:0005886;plasma membrane	GO:0003700;transcription factor activity, sequence-specific DNA binding;GO:0008270;zinc ion binding;GO:0051015;actin filament binding;GO:0003729;mRNA binding	GO:0051017;actin filament bundle assembly	K09377:cysteine and glycine-rich protein;	PF00412.19:LIM
Nitab4.5_0000550g0090	1.57466	2.05695	1.69202	3.36117	3.33394	4.64725	-1.09124	5e-05	Down	Major facilitator superfamily domain, general substrate transporter, Nodulin-like, Major facilitator superfamily	GO:0016021;integral component of membrane;GO:0005634;nucleus	-	GO:0080167;response to karrikin	-	PF06813.10:Nodulin-like;PF07690.13:MFS_1
Nitab4.5_0007005g0020	3.26617	1.00086	2.42995	5.22924	5.0164	4.0227	-1.09124	5e-05	Down	Small GTPase superfamily, Ras type	GO:0005655;nucleolar ribonuclease P complex	GO:0004526;ribonuclease P activity	GO:0090502;RNA phosphodiester bond hydrolysis, endonucleolytic	-	-
Nitab4.5_0002286g0020	5.62236	3.35373	4.63565	9.43942	9.97904	9.58955	-1.0916	5e-05	Down	Ubiquitin-associated/translation elongation factor EF1B, N-terminal, eukaryote, UBA-like, Ubiquitin-associated domain/translation elongation factor EF-Ts, N-terminal	GO:0005634;nucleus	-	-	-	-
Nitab4.5_0008661g0040	29.4693	33.6667	28.1096	72.9485	62.1369	59.6407	-1.09362	5e-05	Down	Polyketide cyclase/dehydrase, START-like domain	GO:0005737;cytoplasm;GO:0005634;nucleus	GO:0004864;protein phosphatase inhibitor activity;GO:0004872;receptor activity;GO:0010427;abscisic acid binding	GO:0080163;regulation of protein serine/threonine phosphatase activity;GO:0009738;abscisic acid-activated signaling pathway	K14496:abscisic acid receptor PYR/PYL family;ko04075:Plant hormone signal transduction	PF10604.6:Polyketide_cyc2
Nitab4.5_0002773g0050	1.12149	2.03054	0.989831	2.27947	3.25714	3.31303	-1.09534	0.0025	Down	Unknown	GO:0005634;nucleus	GO:0003700;transcription factor activity, sequence-specific DNA binding;GO:0005515;protein binding;GO:0003677;DNA binding	GO:0009910;negative regulation of flower development;GO:1900056;negative regulation of leaf senescence;GO:0009658;chloroplast organization;GO:0010380;regulation of chlorophyll biosynthetic process;GO:0006351;transcription, DNA-templated;GO:0045893;positive regulation of transcription, DNA-templated	-	-
Nitab4.5_0010357g0020	4.21269	4.44092	4.2753	9.04908	9.16935	9.4161	-1.09587	5e-05	Down	UDP-glucuronosyl/UDP-glucosyltransferase	GO:0043231;intracellular membrane-bounded organelle	GO:0080043;quercetin 3-O-glucosyltransferase activity;GO:0080044;quercetin 7-O-glucosyltransferase activity	GO:0009813;flavonoid biosynthetic process;GO:0052696;flavonoid glucuronidation	-	PF00201.15:UDPGT
Nitab4.5_0013057g0010	0.84303	0.310951	0.603508	1.39121	0.971198	1.39427	-1.09593	0.00075	Down	Protein kinase domain, WD40/YVTN repeat-like-containing domain, WD40 repeat, WD40 repeat, conserved site, WD40-repeat-containing domain, Protein kinase-like domain, G-protein beta WD-40 repeat	GO:0005834;heterotrimeric G-protein complex;GO:0005634;nucleus;GO:0080008;Cul4-RING E3 ubiquitin ligase complex	GO:0005515;protein binding;GO:0042802;identical protein binding;GO:0005524;ATP binding;GO:0004871;signal transducer activity;GO:0004672;protein kinase activity	GO:0006468;protein phosphorylation;GO:0009585;red, far-red light phototransduction;GO:0009637;response to blue light	-	PF00400.29:WD40
Nitab4.5_0001315g0160	1.04583	0.348102	0.600997	1.34639	1.60796	1.30987	-1.09595	0.0019	Down	Homeobox, conserved site, START domain, Homeodomain-like, Homeobox domain	GO:0005634;nucleus	GO:0003700;transcription factor activity, sequence-specific DNA binding;GO:0043565;sequence-specific DNA binding;GO:0008289;lipid binding	GO:0009827;plant-type cell wall modification;GO:0042335;cuticle development;GO:0048765;root hair cell differentiation;GO:0043481;anthocyanin accumulation in tissues in response to UV light;GO:0006355;regulation of transcription, DNA-templated;GO:0048364;root development;GO:0006351;transcription, DNA-templated	K09338:homeobox-leucine zipper protein;	PF00046.26:Homeobox;PF01852.16:START
Nitab4.5_0009475g0020	31.8432	33.1456	31.053	67.8397	72.8542	64.6977	-1.09665	5e-05	Down	Protein of unknown function DUF2358	GO:0009507;chloroplast	-	-	-	PF10184.6:DUF2358
Nitab4.5_0001298g0040	1.17644	0.80922	1.57761	1.99061	3.10046	2.52934	-1.09666	0.00255	Down	Interferon-related developmental regulator, N-terminal, Armadillo-type fold, Armadillo-like helical	GO:0005737;cytoplasm;GO:0005634;nucleus	-	GO:0009651;response to salt stress	-	PF05004.10:IFRD
Nitab4.5_0000130g0320	2.49531	1.89683	2.88334	4.58623	5.56373	5.41465	-1.09715	5e-05	Down	DNA-binding WRKY	GO:0005634;nucleus	GO:0003700;transcription factor activity, sequence-specific DNA binding;GO:0043565;sequence-specific DNA binding;GO:0005515;protein binding;GO:0044212;transcription regulatory region DNA binding	GO:0010200;response to chitin;GO:0006355;regulation of transcription, DNA-templated;GO:0016036;cellular response to phosphate starvation;GO:0045892;negative regulation of transcription, DNA-templated;GO:0006351;transcription, DNA-templated;GO:0009873;ethylene-activated signaling pathway;GO:0080169;cellular response to boron-containing substance deprivation	-	PF03106.12:WRKY
Nitab4.5_0001476g0080	30.0613	42.6923	29.0673	71.0126	77.9716	68.8647	-1.09729	5e-05	Down	Unknown	GO:0005737;cytoplasm;GO:0016021;integral component of membrane	-	-	-	-
Nitab4.5_0003612g0070	1.95506	2.54226	1.99333	5.26537	4.5658	4.05785	-1.09751	5e-05	Down	DNA-binding WRKY	GO:0005634;nucleus	GO:0003700;transcription factor activity, sequence-specific DNA binding;GO:0043565;sequence-specific DNA binding	GO:0006355;regulation of transcription, DNA-templated;GO:0009961;response to 1-aminocyclopropane-1-carboxylic acid;GO:0006351;transcription, DNA-templated;GO:0045893;positive regulation of transcription, DNA-templated;GO:0009611;response to wounding	-	PF03106.12:WRKY
Nitab4.5_0005989g0010	1.80693	2.3879	1.65719	3.66941	4.71144	4.14339	-1.09772	5e-05	Down	Tetratricopeptide repeat, GSKIP domain, Tetratricopeptide-like helical, Tetratricopeptide repeat-containing domain, Clustered mitochondria protein, N-terminal	GO:0005737;cytoplasm;GO:0005634;nucleus;GO:0005829;cytosol	-	-	K03255:protein TIF31;	PF12807.4:eIF3_p135;PF13424.3:TPR_12;PF15044.3:CLU_N
Nitab4.5_0003180g0060	0.896225	0.720203	1.34265	1.47952	2.59434	2.26719	-1.09957	0.0013	Down	Myc-type, basic helix-loop-helix (bHLH) domain	GO:0005634;nucleus	GO:0010313;phytochrome binding;GO:0003700;transcription factor activity, sequence-specific DNA binding;GO:0005515;protein binding;GO:0003677;DNA binding;GO:0046983;protein dimerization activity;GO:0042802;identical protein binding	GO:0010099;regulation of photomorphogenesis;GO:0015995;chlorophyll biosynthetic process;GO:0010161;red light signaling pathway;GO:0009740;gibberellic acid mediated signaling pathway;GO:0006355;regulation of transcription, DNA-templated;GO:0006783;heme biosynthetic process;GO:0009959;negative gravitropism;GO:0010187;negative regulation of seed germination;GO:0010029;regulation of seed germination;…	-	PF00010.23:HLH
Nitab4.5_0007990g0070	0.847433	0.303075	0.617724	1.18311	1.40466	1.20186	-1.09975	0.00075	Down	RNA-binding, CRM domain	GO:0009570;chloroplast stroma;GO:0030529;intracellular ribonucleoprotein complex;GO:0009507;chloroplast	GO:0003723;RNA binding	GO:0006417;regulation of translation;GO:0000373;Group II intron splicing;GO:0006397;mRNA processing	-	PF01985.18:CRS1_YhbY
Nitab4.5_0014262g0010	257.807	382.683	254.495	655.781	609.478	653.49	-1.10023	5e-05	Down	Cysteine peptidase, asparagine active site, Peptidase C1A, papain C-terminal, Peptidase C1A, papain	GO:0005764;lysosome;GO:0005615;extracellular space	GO:0004197;cysteine-type endopeptidase activity	GO:0051603;proteolysis involved in cellular protein catabolic process	K01373:cathepsin F [EC:3.4.22.41];ko04142:Lysosome	PF00112.20:Peptidase_C1
Nitab4.5_0000003g0290	2.54374	2.82823	4.24719	7.97436	5.58912	7.07623	-1.10144	0.0002	Down	Zinc finger, RING/FYVE/PHD-type, Zinc finger, RING-type	GO:0005634;nucleus	GO:0008270;zinc ion binding	-	-	PF14570.3:zf-RING_4
Nitab4.5_0004086g0060	0.866552	1.8549	1.06799	3.37322	3.04157	1.71704	-1.10159	0.0019	Down	Zinc finger, NHR/GATA-type, Transcription factor, GATA, plant, Zinc finger, GATA-type	GO:0005634;nucleus;GO:0005667;transcription factor complex	GO:0001085;RNA polymerase II transcription factor binding;GO:0003682;chromatin binding;GO:0000977;RNA polymerase II regulatory region sequence-specific DNA binding;GO:0001228;transcriptional activator activity, RNA polymerase II transcription regulatory region sequence-specific binding	GO:0030154;cell differentiation	-	PF00320.24:GATA
Nitab4.5_0003861g0020	2.09059	2.60157	2.15714	4.56448	5.02743	5.10674	-1.10166	5e-05	Down	ABC transporter type 1, transmembrane domain, ABC transporter-like, P-loop containing nucleoside triphosphate hydrolase, ABC transporter, conserved site, AAA+ ATPase domain, ABC transporter, transmembrane domain	GO:0016021;integral component of membrane	GO:0042626;ATPase activity, coupled to transmembrane movement of substances	GO:0055085;transmembrane transport	K05658:ATP-binding cassette, subfamily B (MDR/TAP), member 1 [EC:3.6.3.44];ko02010:ABC transporters	PF00005.24:ABC_tran;PF00664.20:ABC_membrane
Nitab4.5_0000374g0020	3.67429	2.54976	3.44318	5.93233	7.07695	7.75285	-1.10278	5e-05	Down	Glycosyl transferase, family 1, Sucrose-phosphate synthase, Sucrose phosphate synthase, plant, Sucrose synthase	GO:0005634;nucleus;GO:0005829;cytosol;GO:0009506;plasmodesma;GO:0005886;plasma membrane	GO:0046524;sucrose-phosphate synthase activity;GO:0016157;sucrose synthase activity;GO:0016757;transferase activity, transferring glycosyl groups	GO:0071836;nectar secretion;GO:0005986;sucrose biosynthetic process	K00696:sucrose-phosphate synthase [EC:2.4.1.14];ko00500:Starch and sucrose metabolism	PF00534.17:Glycos_transf_1;PF00862.16:Sucrose_synth;PF05116.10:S6PP
Nitab4.5_0002445g0060	2.02676	1.53608	3.08285	4.84737	4.7825	4.64554	-1.10304	0.00025	Down	Thioredoxin, Thioredoxin-like fold, Thioredoxin domain	GO:0009507;chloroplast	GO:0016671;oxidoreductase activity, acting on a sulfur group of donors, disulfide as acceptor;GO:0015035;protein disulfide oxidoreductase activity	GO:0006457;protein folding;GO:0034599;cellular response to oxidative stress;GO:0000103;sulfate assimilation;GO:0045454;cell redox homeostasis;GO:0055114;oxidation-reduction process	-	PF00085.17:Thioredoxin
Nitab4.5_0001133g0040	11.7698	10.0284	9.36672	21.1633	22.588	23.2263	-1.10376	5e-05	Down	BURP domain	GO:0005794;Golgi apparatus;GO:0005576;extracellular region;GO:0005768;endosome;GO:0005802;trans-Golgi network	GO:0045735;nutrient reservoir activity	GO:0009269;response to desiccation;GO:0009651;response to salt stress;GO:0009737;response to abscisic acid	-	PF03181.12:BURP
Nitab4.5_0005823g0010	69.8836	52.7241	72.0408	139.166	144.807	134.383	-1.10386	5e-05	Down	Protein of unknown function DUF581	GO:0005634;nucleus	-	-	-	PF04570.11:zf-FLZ
Nitab4.5_0002137g0150	5.31617	5.65223	5.61467	12.0337	11.7318	11.8962	-1.10466	5e-05	Down	Extracellular ligand-binding receptor, Periplasmic binding protein-like I, Ionotropic glutamate receptor, GPCR, family 3, Extracellular solute-binding protein, family 3	GO:0016021;integral component of membrane;GO:0005576;extracellular region;GO:0009536;plastid;GO:0009507;chloroplast;GO:0005886;plasma membrane	GO:0005262;calcium channel activity;GO:0005217;intracellular ligand-gated ion channel activity;GO:0015276;ligand-gated ion channel activity;GO:0008066;glutamate receptor activity;GO:0005515;protein binding;GO:0004970;ionotropic glutamate receptor activity	GO:0071230;cellular response to amino acid stimulus;GO:0019722;calcium-mediated signaling;GO:0006874;cellular calcium ion homeostasis;GO:0071260;cellular response to mechanical stimulus;GO:0009611;response to wounding;GO:0006816;calcium ion transport;GO:0070417;cellular response to cold;GO:0034220;ion transmembrane transport;GO:0071311;cellular response to acetate;GO:0009416;response to light sti…	K05387:glutamate receptor, ionotropic, plant;	PF00060.23:Lig_chan;PF00497.17:SBP_bac_3;PF01094.25:ANF_receptor
Nitab4.5_0002478g0060	4.63011	4.06447	4.36022	9.45041	10.4783	8.16316	-1.10557	5e-05	Down	5-AMP-activated protein kinase, beta subunit, interaction domain, Immunoglobulin E-set	GO:0005737;cytoplasm	GO:0016301;kinase activity;GO:0004679;AMP-activated protein kinase activity;GO:0005515;protein binding;GO:0005524;ATP binding;GO:0019887;protein kinase regulator activity	GO:0006633;fatty acid biosynthetic process;GO:0009744;response to sucrose;GO:0005975;carbohydrate metabolic process;GO:0043562;cellular response to nitrogen levels;GO:0016310;phosphorylation;GO:0042128;nitrate assimilation	K07199:5'-AMP-activated protein kinase, regulatory beta subunit;ko04068:FoxO signaling pathway;ko04152:AMPK signaling pathway	PF04739.12:AMPKBI;PF16561.2:AMPK1_CBM
Nitab4.5_0001524g0030	2.00556	3.44923	1.94478	5.0693	5.51467	5.34674	-1.1063	5e-05	Down	Pyruvate kinase, Pyruvate kinase, beta-barrel insert domain, Pyruvate/Phosphoenolpyruvate kinase-like domain, Pyruvate kinase, barrel, Pyruvate kinase-like, insert domain	GO:0005737;cytoplasm;GO:0009570;chloroplast stroma	GO:0004743;pyruvate kinase activity;GO:0000287;magnesium ion binding;GO:0016301;kinase activity;GO:0030955;potassium ion binding;GO:0005524;ATP binding	GO:0006096;glycolytic process	K00873:pyruvate kinase [EC:2.7.1.40];ko00010:Glycolysis / Gluconeogenesis;ko00230:Purine metabolism;ko00620:Pyruvate metabolism;ko01200:Carbon metabolism;ko01230:Biosynthesis of amino acids	PF00224.18:PK
Nitab4.5_0000023g0260	7.4545	5.60112	7.03557	14.474	13.4029	15.3826	-1.10645	5e-05	Down	Aldehyde dehydrogenase, C-terminal, Aldehyde dehydrogenase, N-terminal, Aldehyde/histidinol dehydrogenase, Aldehyde dehydrogenase domain, Aldehyde dehydrogenase NAD(P)-dependent	-	GO:0004028;3-chloroallyl aldehyde dehydrogenase activity;GO:0004029;aldehyde dehydrogenase (NAD) activity	-	K00128:aldehyde dehydrogenase (NAD+) [EC:1.2.1.3];ko00010:Glycolysis / Gluconeogenesis;ko00040:Pentose and glucuronate interconversions;ko00053:Ascorbate and aldarate metabolism;ko00071:Fatty acid degradation;ko00280:Valine, leucine and isoleucine degradation;ko00310:Lysine degradation;ko00330:Arginine and proline metabolism;ko00340:Histidine metabolism;ko00380:Tryptophan metabolism;ko00410:beta-…	PF00171.19:Aldedh
Nitab4.5_0001960g0090	0.767753	1.68436	1.12677	3.05061	2.48358	2.17293	-1.10668	0.0001	Down	Zinc finger, RING/FYVE/PHD-type, Armadillo-type fold, U box domain, Armadillo-like helical	-	GO:0004842;ubiquitin-protein transferase activity	GO:0016567;protein ubiquitination	-	PF04564.12:U-box
Nitab4.5_0005883g0030	9.11758	16.9456	9.08256	26.0603	23.0324	26.6714	-1.10816	5e-05	Down	Nicotianamine synthase	-	GO:0030410;nicotianamine synthase activity	GO:0030418;nicotianamine biosynthetic process;GO:0009860;pollen tube growth;GO:0010233;phloem transport;GO:0009555;pollen development	K05953:nicotianamine synthase [EC:2.5.1.43];	PF03059.13:NAS
Nitab4.5_0003227g0010	3.36375	1.61982	3.30167	6.3045	6.10404	5.46404	-1.10913	5e-05	Down	Glycoside hydrolase, superfamily, Glycoside hydrolase, family 2, immunoglobulin-like beta-sandwich, Glycoside hydrolase, family 2, active site, Glycoside hydrolase, catalytic domain	GO:0043231;intracellular membrane-bounded organelle	GO:0004567;beta-mannosidase activity	GO:0005975;carbohydrate metabolic process	K18577:mannosylglycoprotein endo-beta-mannosidase [EC:3.2.1.152];	-
Nitab4.5_0000895g0190	1.668	3.42261	1.83723	4.90445	4.45491	5.58884	-1.10949	5e-05	Down	RelA/SpoT, EF-hand domain pair, EF-hand domain, EF-Hand 1, calcium-binding site	GO:0009507;chloroplast	GO:0008728;GTP diphosphokinase activity;GO:0008893;guanosine-3',5'-bis(diphosphate) 3'-diphosphatase activity	GO:0015969;guanosine tetraphosphate metabolic process;GO:0042594;response to starvation	-	PF04607.14:RelA_SpoT;PF13328.3:HD_4;PF13499.3:EF-hand_7
Nitab4.5_0000454g0020	58.5771	41.5399	61.6249	113.705	115.654	119.912	-1.11065	5e-05	Down	Glycogen/starch/alpha-glucan phosphorylase, Glycosyl transferase, family 35	GO:0005737;cytoplasm	GO:0008184;glycogen phosphorylase activity;GO:0030170;pyridoxal phosphate binding	GO:0005980;glycogen catabolic process	K00688:starch phosphorylase [EC:2.4.1.1];ko00500:Starch and sucrose metabolism	PF00343.17:Phosphorylase
Nitab4.5_0009078g0030	0.315031	0.293039	0.327985	0.669228	0.720169	0.632026	-1.11071	0.0017	Down	Helicase, superfamily 1/2, ATP-binding domain, P-loop containing nucleoside triphosphate hydrolase, DNA/RNA helicase, DEAD/DEAH box type, N-terminal, Helicase, C-terminal, Sec63 domain	GO:0005634;nucleus	GO:0008026;ATP-dependent helicase activity;GO:0004004;ATP-dependent RNA helicase activity;GO:0004386;helicase activity;GO:0003676;nucleic acid binding;GO:0003677;DNA binding;GO:0019843;rRNA binding;GO:0005524;ATP binding	GO:0007131;reciprocal meiotic recombination;GO:0010501;RNA secondary structure unwinding;GO:0051026;chiasma assembly	K15271:ATP-dependent DNA helicase HFM1/MER3 [EC:3.6.4.12];	PF00270.26:DEAD;PF00271.28:Helicase_C;PF02889.13:Sec63
Nitab4.5_0001741g0010	0.611735	0.491709	0.637439	1.20713	1.44278	1.11102	-1.11127	0.0063	Down	Protein OBERON, Zinc finger, PHD-type, Zinc finger, RING/FYVE/PHD-type	-	-	GO:0046740;transport of virus in host, cell to cell	-	PF07227.8:PHD_Oberon;PF16312.2:Oberon_cc
Nitab4.5_0003030g0140	1.38665	0.594314	0.57804	1.61659	2.4738	1.43911	-1.11157	0.00235	Down	Thioredoxin-like fold	GO:0005829;cytosol	GO:0047134;protein-disulfide reductase activity;GO:0004791;thioredoxin-disulfide reductase activity	GO:0080092;regulation of pollen tube growth;GO:0009860;pollen tube growth;GO:0010183;pollen tube guidance;GO:0046686;response to cadmium ion;GO:0045454;cell redox homeostasis;GO:0055114;oxidation-reduction process	K17609:nucleoredoxin [EC:1.8.1.8];	PF13905.3:Thioredoxin_8
Nitab4.5_0012027g0010	18.1345	31.3526	15.2053	48.5274	47.0355	44.2277	-1.1116	5e-05	Down	Glutathione S-transferase, C-terminal, Thioredoxin-like fold, Glutathione S-transferase, C-terminal-like, Glutathione S-transferase, N-terminal	GO:0005737;cytoplasm	GO:0004364;glutathione transferase activity	GO:0009407;toxin catabolic process;GO:0006749;glutathione metabolic process	K00799:glutathione S-transferase [EC:2.5.1.18];ko00480:Glutathione metabolism;ko00980:Metabolism of xenobiotics by cytochrome P450;ko00982:Drug metabolism - cytochrome P450	PF00043.22:GST_C;PF02798.17:GST_N
Nitab4.5_0002111g0010	2.27891	1.5197	2.23211	4.41533	4.03658	4.58378	-1.11206	0.0021	Down	Transcription factor TGA like domain	GO:0005634;nucleus	GO:0043565;sequence-specific DNA binding	GO:0006351;transcription, DNA-templated;GO:0080167;response to karrikin	-	PF14144.3:DOG1
Nitab4.5_0003795g0020	6.15866	8.09766	6.4715	13.5277	16.201	15.0927	-1.11262	5e-05	Down	Unknown	-	GO:0016787;hydrolase activity	-	-	PF12697.4:Abhydrolase_6
Nitab4.5_0000874g0110	4.71085	7.18746	4.67859	11.6031	12.7467	11.5009	-1.11282	5e-05	Down	Galactose mutarotase-like domain, Glycoside hydrolase, family 31, Glycoside hydrolase, superfamily	GO:0005618;cell wall;GO:0005829;cytosol;GO:0048046;apoplast;GO:0005576;extracellular region;GO:0009505;plant-type cell wall;GO:0009506;plasmodesma;GO:0009507;chloroplast	GO:0046556;alpha-L-arabinofuranosidase activity;GO:0030246;carbohydrate binding;GO:0080176;xyloglucan 1,6-alpha-xylosidase activity;GO:0004553;hydrolase activity, hydrolyzing O-glycosyl compounds;GO:0061634;alpha-D-xyloside xylohydrolase;GO:0009044;xylan 1,4-beta-xylosidase activity	GO:0046686;response to cadmium ion;GO:0071555;cell wall organization;GO:0010411;xyloglucan metabolic process;GO:0045493;xylan catabolic process	K15925:alpha-D-xyloside xylohydrolase [EC:3.2.1.177];	PF01055.23:Glyco_hydro_31;PF13802.3:Gal_mutarotas_2;PF16863.2:NtCtMGAM_N
Nitab4.5_0003927g0050	5.04066	5.68163	4.65925	10.9324	12.2365	10.1091	-1.11337	5e-05	Down	Glycoside hydrolase, family 31, Glycoside hydrolase family 31, N-terminal domain, Galactose mutarotase-like domain, Aldolase-type TIM barrel, Glycoside hydrolase, superfamily	GO:0005773;vacuole;GO:0048046;apoplast;GO:0005829;cytosol;GO:0005576;extracellular region;GO:0009505;plant-type cell wall	GO:0030246;carbohydrate binding;GO:0004553;hydrolase activity, hydrolyzing O-glycosyl compounds	GO:0005975;carbohydrate metabolic process	K01187:alpha-glucosidase [EC:3.2.1.20];ko00052:Galactose metabolism;ko00500:Starch and sucrose metabolism	PF01055.23:Glyco_hydro_31;PF13802.3:Gal_mutarotas_2;PF16863.2:NtCtMGAM_N
Nitab4.5_0004710g0010	1.00221	2.29338	0.730658	3.40695	2.95032	2.35745	-1.11402	5e-05	Down	Serine/threonine- / dual specificity protein kinase, catalytic domain, Bulb-type lectin domain, Serine/threonine-protein kinase, active site, Protein kinase-like domain, Protein kinase domain, Epidermal growth factor-like domain, S-receptor-like serine/threonine-protein kinase, Protein kinase, ATP binding site, S-locus glycoprotein, Concanavalin A-like lectin/glucanase, subgroup	GO:0005886;plasma membrane	GO:0004674;protein serine/threonine kinase activity	GO:0006468;protein phosphorylation	-	PF00069.22:Pkinase;PF00954.17:S_locus_glycop;PF01453.21:B_lectin
Nitab4.5_0000511g0060	70.287	46.1688	73.3042	136.556	135.219	139.455	-1.11577	5e-05	Down	Calcium/proton exchanger, Sodium/calcium exchanger membrane region, Calcium/proton exchanger CAX	GO:0005773;vacuole;GO:0016021;integral component of membrane;GO:0005774;vacuolar membrane;GO:0009705;plant-type vacuole membrane	GO:0015369;calcium:proton antiporter activity;GO:0015368;calcium:cation antiporter activity;GO:0005515;protein binding;GO:0015491;cation:cation antiporter activity	GO:0055062;phosphate ion homeostasis;GO:0006812;cation transport;GO:0006793;phosphorus metabolic process;GO:0009624;response to nematode;GO:0006882;cellular zinc ion homeostasis;GO:0006814;sodium ion transport;GO:0051592;response to calcium ion;GO:0030026;cellular manganese ion homeostasis;GO:0006874;cellular calcium ion homeostasis;GO:0010351;lithium ion transport	K07300:Ca2+:H+ antiporter;	PF01699.21:Na_Ca_ex
Nitab4.5_0005339g0050	10.7094	12.5983	11.0187	24.454	24.7216	25.2284	-1.11606	5e-05	Down	Thioredoxin domain, Thioredoxin-like fold	GO:0005783;endoplasmic reticulum	GO:0003756;protein disulfide isomerase activity	GO:0006457;protein folding;GO:0034976;response to endoplasmic reticulum stress	K09580:protein disulfide-isomerase A1 [EC:5.3.4.1];ko04141:Protein processing in endoplasmic reticulum	PF00085.17:Thioredoxin;PF13848.3:Thioredoxin_6
Nitab4.5_0000131g0030	8.18105	3.68077	12.4712	17.7858	17.2212	17.7667	-1.1169	5e-05	Down	Chloroquine resistance transporter-related	GO:0031969;chloroplast membrane;GO:0016021;integral component of membrane;GO:0009536;plastid;GO:0009507;chloroplast	-	GO:0046686;response to cadmium ion;GO:0034635;glutathione transport;GO:0002229;defense response to oomycetes	-	PF08627.7:CRT-like
Nitab4.5_0001163g0010	25.6321	39.8939	20.2756	54.9811	72.7656	58.3643	-1.11709	0.0014	Down	Unknown	-	-	-	-	-
Nitab4.5_0003785g0030	4.76134	4.56854	4.47912	9.40768	9.67972	10.875	-1.11754	0.00025	Down	RHO protein GDP dissociation inhibitor, Immunoglobulin E-set, Rho GDP-dissociation inhibitor domain	GO:0005737;cytoplasm	GO:0005096;GTPase activator activity;GO:0005515;protein binding;GO:0005094;Rho GDP-dissociation inhibitor activity	GO:0009932;cell tip growth;GO:0010053;root epidermal cell differentiation	K12462:Rho GDP-dissociation inhibitor;	PF02115.14:Rho_GDI
Nitab4.5_0023753g0010	1.00706	0.85199	1.27037	1.88268	2.5457	2.36534	-1.11831	0.00085	Down	Unknown	-	-	GO:0000902;cell morphogenesis	-	-
Nitab4.5_0001439g0050	1.81486	2.73444	1.95053	4.23581	3.98886	5.88601	-1.11831	5e-05	Down	Cytochrome P450, Cytochrome P450, E-class, group I, Cytochrome P450, conserved site	GO:0016020;membrane	GO:0016709;oxidoreductase activity, acting on paired donors, with incorporation or reduction of molecular oxygen, NAD(P)H as one donor, and incorporation of one atom of oxygen	GO:0042343;indole glucosinolate metabolic process;GO:0044550;secondary metabolite biosynthetic process;GO:0098542;defense response to other organism	-	PF00067.19:p450
Nitab4.5_0004009g0040	1.76875	1.28777	1.10647	3.15809	3.45965	2.42319	-1.11885	0.00095	Down	Auxin efflux carrier	GO:0016021;integral component of membrane;GO:0005789;endoplasmic reticulum membrane	GO:0009672;auxin:proton symporter activity	GO:0009733;response to auxin;GO:0009926;auxin polar transport;GO:0055085;transmembrane transport;GO:0009734;auxin-activated signaling pathway	-	PF03547.15:Mem_trans
Nitab4.5_0008206g0010	4.38537	5.19952	4.97333	10.3378	11.2906	9.99435	-1.11913	5e-05	Down	Unknown	GO:0031969;chloroplast membrane;GO:0005829;cytosol;GO:0005783;endoplasmic reticulum;GO:0009570;chloroplast stroma;GO:0005634;nucleus;GO:0005623;cell;GO:0005789;endoplasmic reticulum membrane;GO:0005622;intracellular;GO:0016021;integral component of membrane;GO:0043231;intracellular membrane-bounded organelle	GO:0005515;protein binding	GO:1904962;plastid to vacuole vesicle-mediated transport;GO:0071211;protein targeting to vacuole involved in autophagy	-	-
Nitab4.5_0005873g0010	2.34047	1.93006	2.71975	5.41057	3.93701	5.83876	-1.11936	5e-05	Down	Pentatricopeptide repeat, Tetratricopeptide-like helical	GO:0005634;nucleus;GO:0005829;cytosol;GO:0005739;mitochondrion	GO:0004519;endonuclease activity;GO:0003723;RNA binding	GO:0010029;regulation of seed germination;GO:0009788;negative regulation of abscisic acid-activated signaling pathway;GO:0009845;seed germination;GO:0009451;RNA modification	-	PF01535.17:PPR;PF12854.4:PPR_1;PF13041.3:PPR_2
Nitab4.5_0002790g0010	0.75289	0.224237	0.740744	1.02843	0.96843	1.7363	-1.11978	0.0033	Down	Homeodomain-like, SANT/Myb domain, Myb-like domain	GO:0005634;nucleus	GO:0003700;transcription factor activity, sequence-specific DNA binding;GO:0003677;DNA binding	GO:0006355;regulation of transcription, DNA-templated;GO:0006351;transcription, DNA-templated	-	PF13837.3:Myb_DNA-bind_4
Nitab4.5_0000170g0350	6.6344	5.96397	6.86954	13.2406	14.001	15.0893	-1.12061	5e-05	Down	UDP-glucuronosyl/UDP-glucosyltransferase	GO:0043231;intracellular membrane-bounded organelle	GO:0080043;quercetin 3-O-glucosyltransferase activity;GO:0080044;quercetin 7-O-glucosyltransferase activity	GO:0009813;flavonoid biosynthetic process;GO:0052696;flavonoid glucuronidation	-	PF00201.15:UDPGT
Nitab4.5_0008809g0010	7.87201	5.51075	5.621	13.0422	13.2922	14.989	-1.12068	5e-05	Down	Cytochrome P450, conserved site, Cytochrome P450, E-class, group I, Cytochrome P450	GO:0016020;membrane	GO:0016709;oxidoreductase activity, acting on paired donors, with incorporation or reduction of molecular oxygen, NAD(P)H as one donor, and incorporation of one atom of oxygen	GO:0044550;secondary metabolite biosynthetic process	-	PF00067.19:p450
Nitab4.5_0006314g0030	42.3646	27.3546	44.362	81.7203	79.0066	87.3435	-1.12069	5e-05	Down	Transmembrane protein TauE like	GO:0016021;integral component of membrane	-	GO:0006810;transport	-	-
Nitab4.5_0004172g0050	3.52995	4.98089	5.00273	10.4579	10.1748	8.76831	-1.12145	5e-05	Down	Mitochodrial transcription termination factor-related	GO:0009507;chloroplast	GO:0003690;double-stranded DNA binding	GO:0006355;regulation of transcription, DNA-templated	K15032:mTERF domain-containing protein, mitochondrial;	PF02536.11:mTERF
Nitab4.5_0000622g0240	0.350399	0.752077	0.413476	0.850721	1.6021	0.848433	-1.12279	0.0005	Down	3'-5' exonuclease domain, DNA-directed DNA polymerase, family A, palm domain, Ribonuclease H-like domain, DNA polymerase A	GO:0005737;cytoplasm	GO:0003887;DNA-directed DNA polymerase activity;GO:0008409;5'-3' exonuclease activity	GO:0006261;DNA-dependent DNA replication	K02335:DNA polymerase I [EC:2.7.7.7];ko00230:Purine metabolism;ko00240:Pyrimidine metabolism;ko03030:DNA replication;ko03410:Base excision repair;ko03420:Nucleotide excision repair;ko03440:Homologous recombination	PF00476.17:DNA_pol_A;PF01612.17:DNA_pol_A_exo1
Nitab4.5_0007906g0010	3.77157	5.66952	4.04797	10.0492	9.99439	9.34747	-1.12359	5e-05	Down	Aminotransferase, class I/classII, Pyridoxal phosphate-dependent transferase, major region, subdomain 1, Pyridoxal phosphate-dependent transferase, major region, subdomain 2, Aminotransferases, class-I, pyridoxal-phosphate-binding site, Pyridoxal phosphate-dependent transferase	GO:0005737;cytoplasm	GO:0016847;1-aminocyclopropane-1-carboxylate synthase activity;GO:0042802;identical protein binding;GO:0030170;pyridoxal phosphate binding;GO:0005515;protein binding	GO:0009733;response to auxin;GO:0071281;cellular response to iron ion;GO:0009835;fruit ripening;GO:0009753;response to jasmonic acid;GO:0001944;vasculature development;GO:0009611;response to wounding;GO:0009612;response to mechanical stimulus;GO:0009723;response to ethylene;GO:0006952;defense response;GO:0009693;ethylene biosynthetic process;GO:0006979;response to oxidative stress;GO:0051301;cell…	K01762:1-aminocyclopropane-1-carboxylate synthase [EC:4.4.1.14];ko00270:Cysteine and methionine metabolism	PF00155.18:Aminotran_1_2
Nitab4.5_0000308g0020	4.66458	5.11551	2.50137	9.76834	6.27807	10.7314	-1.12455	5e-05	Down	Mitochodrial transcription termination factor-related	GO:0009507;chloroplast	GO:0003690;double-stranded DNA binding	GO:0006355;regulation of transcription, DNA-templated	K15032:mTERF domain-containing protein, mitochondrial;	PF02536.11:mTERF
Nitab4.5_0000091g0520	1.09938	1.84718	1.06876	2.16902	2.85942	3.72691	-1.12465	5e-05	Down	Homeobox domain, START domain, Homeodomain-like, START-like domain	GO:0005634;nucleus	GO:0003700;transcription factor activity, sequence-specific DNA binding;GO:0043565;sequence-specific DNA binding;GO:0008289;lipid binding;GO:0005515;protein binding;GO:0003677;DNA binding	GO:0048825;cotyledon development;GO:0009913;epidermal cell differentiation;GO:0006355;regulation of transcription, DNA-templated;GO:0048497;maintenance of floral organ identity;GO:0009845;seed germination;GO:0006351;transcription, DNA-templated	K09338:homeobox-leucine zipper protein;	PF00046.26:Homeobox;PF01852.16:START
Nitab4.5_0005492g0030	2.06233	3.10558	2.14928	4.41673	5.92808	5.61119	-1.12474	5e-05	Down	Cytochrome P450, Cytochrome P450, conserved site, Cytochrome P450, E-class, group I	-	GO:0004497;monooxygenase activity	-	-	PF00067.19:p450
Nitab4.5_0003265g0050	2.37486	1.26759	1.92921	2.88668	4.75817	4.51979	-1.12651	0.0024	Down	Unknown	GO:0005634;nucleus;GO:0016021;integral component of membrane	-	-	-	PF14364.3:DUF4408
Nitab4.5_0008889g0010	4.11456	5.05961	5.33813	11.4793	10.3839	9.83674	-1.1272	5e-05	Down	Methyltransferase type 11	GO:0005737;cytoplasm	GO:0008757;S-adenosylmethionine-dependent methyltransferase activity	GO:0032259;methylation	-	PF08241.9:Methyltransf_11
Nitab4.5_0003598g0030	14.2271	16.1988	15.5653	32.4569	33.8086	34.2539	-1.12805	5e-05	Down	Auxin efflux carrier	GO:0016021;integral component of membrane;GO:0005789;endoplasmic reticulum membrane	GO:0010329;auxin efflux transmembrane transporter activity;GO:0009672;auxin:proton symporter activity	GO:0009733;response to auxin;GO:0010311;lateral root formation;GO:0009734;auxin-activated signaling pathway;GO:0010252;auxin homeostasis;GO:0040009;regulation of growth rate;GO:0009926;auxin polar transport;GO:0055085;transmembrane transport	-	PF03547.15:Mem_trans
Nitab4.5_0009646g0010	14.1039	7.62593	15.3806	24.4446	29.1825	27.4859	-1.1281	5e-05	Down	Extracellular solute-binding protein, family 3, Ionotropic glutamate receptor, Periplasmic binding protein-like I, Extracellular ligand-binding receptor, Ionotropic glutamate receptor, plant	GO:0016021;integral component of membrane;GO:0005576;extracellular region	GO:0008066;glutamate receptor activity;GO:0005217;intracellular ligand-gated ion channel activity;GO:0004970;ionotropic glutamate receptor activity;GO:0005262;calcium channel activity	GO:0071230;cellular response to amino acid stimulus;GO:0006874;cellular calcium ion homeostasis;GO:0045087;innate immune response;GO:0006816;calcium ion transport;GO:0009611;response to wounding;GO:0050832;defense response to fungus;GO:0009416;response to light stimulus;GO:0009864;induced systemic resistance, jasmonic acid mediated signaling pathway;GO:0009630;gravitropism	K05387:glutamate receptor, ionotropic, plant;	PF00060.23:Lig_chan;PF00497.17:SBP_bac_3;PF01094.25:ANF_receptor
Nitab4.5_0009018g0020	3.43023	6.21309	4.30413	10.6373	8.9888	10.8622	-1.12826	5e-05	Down	Unknown	-	-	-	-	-
Nitab4.5_0002463g0040	1.31486	0.496714	0.564589	1.47975	1.79171	1.92664	-1.12935	0.0069	Down	Cysteine peptidase, asparagine active site, Peptidase C1A, propeptide, Cysteine peptidase, histidine active site, Peptidase C1A, papain C-terminal, Peptidase C1A, papain	GO:0005764;lysosome;GO:0005615;extracellular space	GO:0004197;cysteine-type endopeptidase activity	GO:0051603;proteolysis involved in cellular protein catabolic process	K01363:cathepsin B [EC:3.4.22.1];ko04142:Lysosome	PF00112.20:Peptidase_C1;PF08127.10:Propeptide_C1
Nitab4.5_0000305g0170	3.07239	1.35901	2.43702	5.96249	4.69828	4.36719	-1.1296	5e-05	Down	Lipase, GDSL, SGNH hydrolase-type esterase domain	GO:0005576;extracellular region	GO:0052689;carboxylic ester hydrolase activity;GO:0016788;hydrolase activity, acting on ester bonds	GO:0016042;lipid catabolic process	-	PF00657.19:Lipase_GDSL
Nitab4.5_0001340g0040	10.0157	9.30722	9.37022	22.5872	20.8048	19.4745	-1.13159	5e-05	Down	Chloramphenicol acetyltransferase-like domain, Transferase	GO:0005737;cytoplasm;GO:0005829;cytosol;GO:0016020;membrane	GO:0047205;quinate O-hydroxycinnamoyltransferase activity;GO:0047172;shikimate O-hydroxycinnamoyltransferase activity;GO:0016740;transferase activity;GO:0005515;protein binding	GO:0010252;auxin homeostasis;GO:0009809;lignin biosynthetic process;GO:0009963;positive regulation of flavonoid biosynthetic process	K13065:shikimate O-hydroxycinnamoyltransferase [EC:2.3.1.133];ko00940:Phenylpropanoid biosynthesis;ko00941:Flavonoid biosynthesis;ko00945:Stilbenoid, diarylheptanoid and gingerol biosynthesis	PF02458.12:Transferase
Nitab4.5_0006976g0020	1.23405	0.945687	1.19331	3.1301	2.06569	2.19535	-1.13174	5e-05	Down	Unknown	GO:0005634;nucleus;GO:0005719;nuclear euchromatin;GO:0035101;FACT complex;GO:0005829;cytosol;GO:0005730;nucleolus	GO:0031491;nucleosome binding;GO:0042393;histone binding	GO:0006281;DNA repair;GO:0034724;DNA replication-independent nucleosome organization;GO:0006260;DNA replication;GO:0010228;vegetative to reproductive phase transition of meristem;GO:0006368;transcription elongation from RNA polymerase II promoter;GO:0032968;positive regulation of transcription elongation from RNA polymerase II promoter	-	PF14826.3:FACT-Spt16_Nlob
Nitab4.5_0003402g0040	0.98363	1.8867	0.962255	3.09394	2.86223	2.44362	-1.13203	5e-05	Down	Protein kinase-like domain, Protein kinase domain, Leucine-rich repeat-containing N-terminal, type 2	GO:0005618;cell wall;GO:0016021;integral component of membrane;GO:0016020;membrane;GO:0005886;plasma membrane;GO:0009505;plant-type cell wall;GO:0009506;plasmodesma	GO:0004674;protein serine/threonine kinase activity;GO:0016301;kinase activity;GO:0005524;ATP binding;GO:0004672;protein kinase activity	GO:0007169;transmembrane receptor protein tyrosine kinase signaling pathway;GO:0006468;protein phosphorylation	-	PF07714.14:Pkinase_Tyr;PF08263.9:LRRNT_2;PF13855.3:LRR_8
Nitab4.5_0006416g0010	6.63046	9.60746	8.13157	18.1784	19.3494	15.9219	-1.13311	5e-05	Down	UDP-glucuronosyl/UDP-glucosyltransferase	GO:0043231;intracellular membrane-bounded organelle	GO:0080043;quercetin 3-O-glucosyltransferase activity;GO:0080044;quercetin 7-O-glucosyltransferase activity	GO:0009813;flavonoid biosynthetic process;GO:0052696;flavonoid glucuronidation	-	PF00201.15:UDPGT
Nitab4.5_0000482g0070	2.4488	1.04613	1.40632	3.68306	3.25873	3.81302	-1.13376	0.003	Down	Unknown	GO:0009507;chloroplast	-	-	-	-
Nitab4.5_0005513g0040	1.62736	2.31559	2.42125	4.08253	5.26806	4.61834	-1.13417	5e-05	Down	Protein kinase domain, Serine/threonine-protein kinase, active site, Leucine-rich repeat, Concanavalin A-like lectin/glucanase, subgroup, Serine/threonine- / dual specificity protein kinase, catalytic domain, Protein kinase, ATP binding site, Leucine-rich repeat, typical subtype, Protein kinase-like domain	GO:0016021;integral component of membrane;GO:0005576;extracellular region;GO:0009505;plant-type cell wall;GO:0009506;plasmodesma;GO:0005886;plasma membrane	GO:0005524;ATP binding	GO:0009555;pollen development	-	PF00069.22:Pkinase;PF08263.9:LRRNT_2
Nitab4.5_0002827g0020	449.653	727.132	418.738	1182.1	1176.42	1146.32	-1.13532	5e-05	Down	Haem peroxidase, plant/fungal/bacterial, Plant peroxidase, Haem peroxidase	GO:0009505;plant-type cell wall	GO:0004601;peroxidase activity	GO:0009664;plant-type cell wall organization	K00430:peroxidase [EC:1.11.1.7];ko00360:Phenylalanine metabolism;ko00940:Phenylpropanoid biosynthesis	PF00141.20:peroxidase
Nitab4.5_0003250g0020	4.11204	3.33998	4.65687	10.7212	7.42031	8.46206	-1.13555	5e-05	Down	JmjC domain	GO:0005737;cytoplasm;GO:0005634;nucleus	GO:0003700;transcription factor activity, sequence-specific DNA binding;GO:0046872;metal ion binding;GO:0046975;histone methyltransferase activity (H3-K36 specific);GO:0051213;dioxygenase activity	GO:0007623;circadian rhythm;GO:0042752;regulation of circadian rhythm;GO:0009908;flower development;GO:0070544;histone H3-K36 demethylation;GO:0055114;oxidation-reduction process	K10277:lysine-specific demethylase 8 [EC:1.14.11.27];	PF13621.3:Cupin_8
Nitab4.5_0002702g0020	1.74898	2.26028	1.92969	4.07592	4.27941	4.69794	-1.13613	5e-05	Down	Heavy metal-associated domain, HMA	GO:0005737;cytoplasm	GO:0046914;transition metal ion binding	GO:0046916;cellular transition metal ion homeostasis;GO:0030001;metal ion transport	-	PF00403.23:HMA
Nitab4.5_0000970g0040	12.4045	12.393	11.9376	24.9881	28.2278	27.5452	-1.1365	5e-05	Down	Cytochrome P450, Cytochrome P450, conserved site, Cytochrome P450, E-class, group I	GO:0016020;membrane	GO:0016709;oxidoreductase activity, acting on paired donors, with incorporation or reduction of molecular oxygen, NAD(P)H as one donor, and incorporation of one atom of oxygen	GO:0044550;secondary metabolite biosynthetic process	-	PF00067.19:p450
Nitab4.5_0001333g0020	23.514	46.3186	22.9707	66.7564	69.91	67.3828	-1.13667	5e-05	Down	Carotenoid oxygenase	GO:0010287;plastoglobule;GO:0009507;chloroplast	GO:0046872;metal ion binding;GO:0016702;oxidoreductase activity, acting on single donors with incorporation of molecular oxygen, incorporation of two atoms of oxygen;GO:0005515;protein binding	GO:0055114;oxidation-reduction process	K09840:9-cis-epoxycarotenoid dioxygenase [EC:1.13.11.51];ko00906:Carotenoid biosynthesis	PF03055.12:RPE65
Nitab4.5_0001379g0090	3.59482	8.79399	5.22019	10.859	15.2276	12.635	-1.13682	0.00035	Down	Protein of unknown function DUF247, plant	-	-	-	-	PF03140.12:DUF247
Nitab4.5_0001450g0010	2.30255	2.97079	2.13869	6.063	5.97589	4.26227	-1.13703	5e-05	Down	P-loop containing nucleoside triphosphate hydrolase, AAA+ ATPase domain	GO:0009507;chloroplast	-	-	-	PF00004.26:AAA
Nitab4.5_0000441g0100	0.0945201	1.31713	0.689367	1.42033	1.33748	1.86377	-1.1373	0.0021	Down	Nucleotide-binding, alpha-beta plait, OST-HTH/LOTUS domain, RNA recognition motif domain, Zinc finger, CCCH-type	GO:0005634;nucleus	GO:0004518;nuclease activity;GO:0046872;metal ion binding;GO:0003723;RNA binding;GO:0003677;DNA binding	-	-	PF00076.19:RRM_1;PF12872.4:OST-HTH
Nitab4.5_0000287g0290	1.19406	1.42891	0.732304	2.04751	2.71154	2.62438	-1.13786	0.0013	Down	Cytochrome P450, Cytochrome P450, E-class, group I, Cytochrome P450, conserved site	-	GO:0010295;(+)-abscisic acid 8'-hydroxylase activity	GO:0016125;sterol metabolic process;GO:0010268;brassinosteroid homeostasis;GO:0007275;multicellular organism development;GO:0016132;brassinosteroid biosynthetic process	K09843:(+)-abscisic acid 8'-hydroxylase [EC:1.14.13.93];ko00906:Carotenoid biosynthesis	PF00067.19:p450
Nitab4.5_0006737g0010	1.71764	5.59361	0.820817	6.51972	5.52588	5.86811	-1.13937	5e-05	Down	Pentatricopeptide repeat, Tetratricopeptide-like helical	GO:0005739;mitochondrion;GO:0009507;chloroplast	-	-	-	PF12854.4:PPR_1;PF13041.3:PPR_2
Nitab4.5_0001757g0020	7.91621	7.18302	10.0595	18.0418	19.0327	18.3531	-1.13954	5e-05	Down	Myc-type, basic helix-loop-helix (bHLH) domain, Achaete-scute transcription factor-related	GO:0090575;RNA polymerase II transcription factor complex	GO:0003700;transcription factor activity, sequence-specific DNA binding;GO:0000977;RNA polymerase II regulatory region sequence-specific DNA binding	GO:0006357;regulation of transcription from RNA polymerase II promoter	-	PF00010.23:HLH
Nitab4.5_0002064g0060	3.16612	2.03052	3.19419	6.54033	6.25044	5.69652	-1.13965	0.00025	Down	Plastid lipid-associated protein/fibrillin conserved domain	GO:0009570;chloroplast stroma;GO:0009507;chloroplast	GO:0005515;protein binding;GO:0005198;structural molecule activity	GO:0010236;plastoquinone biosynthetic process	-	PF04755.9:PAP_fibrillin
Nitab4.5_0004027g0010	3.97459	9.39219	4.49083	11.6182	14.8493	12.8917	-1.14016	5e-05	Down	SGNH hydrolase-type esterase domain, Lipase, GDSL	GO:0005576;extracellular region	GO:0052689;carboxylic ester hydrolase activity;GO:0016788;hydrolase activity, acting on ester bonds	GO:0016042;lipid catabolic process	-	PF00657.19:Lipase_GDSL
Nitab4.5_0001159g0080	0.883769	0.948002	1.49994	1.81807	2.63809	2.88726	-1.14019	5e-05	Down	Exocyst complex subunit Sec15-like	GO:0016021;integral component of membrane;GO:0016020;membrane;GO:0000145;exocyst	-	GO:0006904;vesicle docking involved in exocytosis	-	PF04091.9:Sec15
Nitab4.5_0001030g0080	0.699329	1.17149	0.72856	1.99018	2.06149	1.67831	-1.14037	0.0007	Down	Protein kinase-like domain, Serine-threonine/tyrosine-protein kinase catalytic domain, Leucine-rich repeat-containing N-terminal, type 2, Concanavalin A-like lectin/glucanase, subgroup, Protein kinase domain	GO:0016021;integral component of membrane;GO:0005576;extracellular region;GO:0005634;nucleus;GO:0005886;plasma membrane	GO:0004674;protein serine/threonine kinase activity;GO:0016301;kinase activity;GO:0005524;ATP binding;GO:0004672;protein kinase activity	GO:0007169;transmembrane receptor protein tyrosine kinase signaling pathway;GO:0006468;protein phosphorylation	-	PF07714.14:Pkinase_Tyr;PF08263.9:LRRNT_2
Nitab4.5_0001870g0020	6.08354	6.15579	5.22019	10.1014	9.75521	18.6653	-1.14166	0.00035	Down	Zinc finger, RING-type, Zinc finger, RING/FYVE/PHD-type	-	GO:0061630;ubiquitin protein ligase activity	GO:0043161;proteasome-mediated ubiquitin-dependent protein catabolic process;GO:0010200;response to chitin	K19040:E3 ubiquitin-protein ligase ATL10/75/76/77/78 [EC:6.3.2.19];	PF13639.3:zf-RING_2
Nitab4.5_0003540g0100	1.38607	1.29208	1.63057	3.95067	2.67951	2.87813	-1.14193	0.01185	Down	Cytochrome c-552/DMSO reductase-like, haem-binding domain	GO:0005794;Golgi apparatus;GO:0016021;integral component of membrane;GO:0005802;trans-Golgi network;GO:0005768;endosome	GO:0020037;heme binding	-	-	PF09459.7:EB_dh
Nitab4.5_0002056g0070	7.5048	14.8005	4.96422	20.0368	20.7765	19.4202	-1.14327	5e-05	Down	Phloem protein 2-like	GO:0005634;nucleus	GO:0043394;proteoglycan binding;GO:0030246;carbohydrate binding	GO:0009625;response to insect	-	PF14299.3:PP2
Nitab4.5_0007578g0040	1.41802	1.87435	1.21799	3.72391	2.86291	3.37649	-1.14338	0.00075	Down	UDP-glucuronosyl/UDP-glucosyltransferase	GO:0043231;intracellular membrane-bounded organelle	GO:0008194;UDP-glycosyltransferase activity	GO:0009813;flavonoid biosynthetic process;GO:0052696;flavonoid glucuronidation	-	PF00201.15:UDPGT
Nitab4.5_0000148g0080	1.759	3.96948	2.17568	5.10554	5.59316	6.76929	-1.14403	5e-05	Down	Protein kinase-like domain, Serine/threonine-protein kinase, active site, Leucine-rich repeat, typical subtype, Protein kinase domain, Serine/threonine- / dual specificity protein kinase, catalytic domain, Leucine-rich repeat-containing N-terminal, type 2	GO:0016021;integral component of membrane;GO:0005886;plasma membrane	GO:0004674;protein serine/threonine kinase activity;GO:0016301;kinase activity;GO:0005524;ATP binding;GO:0004672;protein kinase activity	GO:0007169;transmembrane receptor protein tyrosine kinase signaling pathway;GO:0006468;protein phosphorylation	-	PF00069.22:Pkinase;PF08263.9:LRRNT_2;PF13855.3:LRR_8
Nitab4.5_0001021g0100	17.6069	24.1877	19.4274	49.0705	44.8175	41.4415	-1.14435	5e-05	Down	Zinc finger, RING-type, Zinc finger, RING/FYVE/PHD-type	-	GO:0061630;ubiquitin protein ligase activity	GO:0043161;proteasome-mediated ubiquitin-dependent protein catabolic process;GO:0042787;protein ubiquitination involved in ubiquitin-dependent protein catabolic process;GO:0000209;protein polyubiquitination	-	PF17123.2:zf-RING_11
Nitab4.5_0007800g0010	243.786	406.429	222.886	665.287	648.056	619.117	-1.14622	5e-05	Down	Dormancyauxin associated	GO:0005634;nucleus	-	-	-	PF05564.9:Auxin_repressed
Nitab4.5_0000915g0170	14.0709	21.4612	8.85434	34.4907	29.3695	34.3994	-1.14648	5e-05	Down	Protein of unknown function DUF2358	-	-	-	-	PF10184.6:DUF2358
Nitab4.5_0010806g0020	1.27319	2.23208	1.62852	4.00607	3.27614	4.0842	-1.14668	0.0002	Down	FAR1 DNA binding domain, Zinc finger, SWIM-type, Zinc finger, PMZ-type	GO:0005634;nucleus	GO:0003700;transcription factor activity, sequence-specific DNA binding;GO:0008270;zinc ion binding	GO:0010018;far-red light signaling pathway;GO:0042753;positive regulation of circadian rhythm;GO:0009639;response to red or far red light;GO:0009585;red, far-red light phototransduction;GO:0045893;positive regulation of transcription, DNA-templated	K17604:zinc finger SWIM domain-containing protein 3;	PF03101.12:FAR1;PF04434.14:SWIM
Nitab4.5_0000505g0140	5.42642	2.10733	3.60576	9.33072	6.24715	9.0896	-1.14692	0.00015	Down	RNA recognition motif domain, Nucleotide-binding, alpha-beta plait	GO:0005737;cytoplasm;GO:0005634;nucleus	GO:0003723;RNA binding	-	-	PF00076.19:RRM_1
Nitab4.5_0000373g0120	1.39533	1.32523	1.61961	3.15842	3.14507	3.3098	-1.14728	5e-05	Down	MULE transposase domain, FAR1 DNA binding domain, Zinc finger, PMZ-type, Zinc finger, SWIM-type	GO:0005634;nucleus	GO:0003700;transcription factor activity, sequence-specific DNA binding;GO:0008270;zinc ion binding	GO:0010018;far-red light signaling pathway;GO:0042753;positive regulation of circadian rhythm;GO:0009639;response to red or far red light;GO:0009585;red, far-red light phototransduction;GO:0045893;positive regulation of transcription, DNA-templated	-	PF03101.12:FAR1;PF10551.6:MULE
Nitab4.5_0000152g0170	5.25422	4.23607	5.13298	10.3278	10.564	11.5069	-1.14767	5e-05	Down	Aldolase-type TIM barrel, Glycosyl hydrolases 36, Glycoside hydrolase, superfamily	GO:0005737;cytoplasm	GO:0047274;galactinol-sucrose galactosyltransferase activity;GO:0004553;hydrolase activity, hydrolyzing O-glycosyl compounds	GO:0005975;carbohydrate metabolic process	K06617:raffinose synthase [EC:2.4.1.82];ko00052:Galactose metabolism	PF05691.9:Raffinose_syn
Nitab4.5_0006902g0020	0.310393	0.17936	0.522064	0.847796	0.552665	0.842415	-1.1484	0.00225	Down	Armadillo-like helical, RNAPII transcription regulator C-terminal, Armadillo-type fold	GO:0005737;cytoplasm;GO:0005634;nucleus	-	-	K15075:DNA repair/transcription protein MET18/MMS19;	PF12460.5:MMS19_C;PF14500.3:MMS19_N
Nitab4.5_0023521g0020	2.83631	4.37919	2.41192	2.29765	3.24597	15.8109	-1.14932	0.0001	Down	Photosystem I PsaA/PsaB, conserved site, Photosystem I PsaA/PsaB	GO:0009536;plastid	-	-	K02689:photosystem I P700 chlorophyll a apoprotein A1;ko00195:Photosynthesis	PF00223.16:PsaA_PsaB
Nitab4.5_0006434g0030	2.60738	1.65964	3.00665	4.52335	5.38322	6.2275	-1.14935	0.00785	Down	Unknown	GO:0005634;nucleus;GO:0005886;plasma membrane	-	-	-	-
Nitab4.5_0010686g0010	3.63771	4.4402	3.15875	8.6967	8.31952	7.91755	-1.14989	5e-05	Down	Lipase, class 3	GO:0009507;chloroplast	GO:0008970;phosphatidylcholine 1-acylhydrolase activity;GO:0047714;galactolipase activity;GO:0004806;triglyceride lipase activity	GO:0006629;lipid metabolic process;GO:0016042;lipid catabolic process	-	PF01764.22:Lipase_3
Nitab4.5_0007429g0010	1.43894	4.0216	0.462148	4.74143	5.41581	2.98732	-1.15014	0.0009	Down	Unknown	-	-	-	-	-
Nitab4.5_0006717g0020	0.778367	1.47077	0.77214	2.12634	2.35186	2.23096	-1.15098	0.00015	Down	Pentatricopeptide repeat, Tetratricopeptide-like helical	GO:0043231;intracellular membrane-bounded organelle;GO:0009507;chloroplast	GO:0004519;endonuclease activity;GO:0003723;RNA binding	GO:0009793;embryo development ending in seed dormancy;GO:0009451;RNA modification	-	PF01535.17:PPR;PF13041.3:PPR_2;PF13812.3:PPR_3
Nitab4.5_0000522g0170	22.8242	8.72029	22.8599	41.0641	41.3	38.4972	-1.15156	5e-05	Down	GH3 auxin-responsive promoter	-	-	GO:0009733;response to auxin;GO:0009416;response to light stimulus	K14506:jasmonic acid-amino synthetase;ko04075:Plant hormone signal transduction	PF03321.10:GH3
Nitab4.5_0008776g0010	5.74359	7.06231	4.9179	14.9184	11.4752	12.9907	-1.15193	5e-05	Down	Glucosamine/galactosamine-6-phosphate isomerase, 6-phosphogluconolactonase, DevB-type	GO:0005829;cytosol;GO:0009507;chloroplast	GO:0003824;catalytic activity;GO:0017057;6-phosphogluconolactonase activity	GO:0009051;pentose-phosphate shunt, oxidative branch;GO:0005975;carbohydrate metabolic process	K01057:6-phosphogluconolactonase [EC:3.1.1.31];ko00030:Pentose phosphate pathway;ko01200:Carbon metabolism	PF01182.17:Glucosamine_iso
Nitab4.5_0005579g0030	40.5286	27.5851	42.244	82.0977	83.5183	79.8616	-1.1534	5e-05	Down	DnaJ domain	GO:0005737;cytoplasm	-	-	-	PF00226.28:DnaJ;PF13370.3:Fer4_13
Nitab4.5_0001540g0010	5.6315	12.0127	5.97921	18	17.5427	17.0372	-1.1543	5e-05	Down	Zinc finger, C2H2, Poly(ADP-ribose) polymerase, catalytic domain	GO:0005634;nucleus	GO:0003700;transcription factor activity, sequence-specific DNA binding;GO:0008270;zinc ion binding;GO:0003676;nucleic acid binding	GO:0006355;regulation of transcription, DNA-templated	-	-
Nitab4.5_0004012g0010	1.3344	2.80961	1.24137	4.25342	3.63749	4.10508	-1.15543	5e-05	Down	Cytochrome P450, Cytochrome P450, conserved site, Cytochrome P450, E-class, group I	GO:0016020;membrane	GO:0016709;oxidoreductase activity, acting on paired donors, with incorporation or reduction of molecular oxygen, NAD(P)H as one donor, and incorporation of one atom of oxygen	GO:0044550;secondary metabolite biosynthetic process	-	PF00067.19:p450
Nitab4.5_0009338g0030	1.14956	0.690097	1.29351	3.05696	1.97167	1.95654	-1.15667	0.0003	Down	Peptidase S10, serine carboxypeptidase	-	GO:0016747;transferase activity, transferring acyl groups other than amino-acyl groups;GO:0004185;serine-type carboxypeptidase activity	GO:0051603;proteolysis involved in cellular protein catabolic process;GO:0019748;secondary metabolic process	K16296:serine carboxypeptidase-like clade I [EC:3.4.16.-];	PF00450.19:Peptidase_S10
Nitab4.5_0003165g0020	1.05747	1.33325	0.963486	2.57552	2.24384	2.66112	-1.15716	5e-05	Down	DNA-directed RNA polymerase, phage-type, DNA-directed RNA polymerase, helix hairpin domain	GO:0009536;plastid	-	-	K10908:DNA-directed RNA polymerase, mitochondrial [EC:2.7.7.6];	PF00940.16:RNA_pol;PF14700.3:RPOL_N
Nitab4.5_0000198g0160	0.743732	0.518449	0.968343	1.93014	1.46676	1.58223	-1.15851	0.0008	Down	Armadillo-like helical, HEAT, type 2, Vacuole morphology and inheritance protein 14, Armadillo-type fold, Vacuolar protein 14 C-terminal Fig4-binding domain	GO:0070772;PAS complex;GO:0005829;cytosol;GO:0005774;vacuolar membrane	-	GO:0043550;regulation of lipid kinase activity	K15305:vacuole morphology and inheritance protein 14;	PF11916.5:Vac14_Fig4_bd;PF12755.4:Vac14_Fab1_bd
Nitab4.5_0001003g0130	103.996	68.9474	97.2937	202.347	201.107	199.846	-1.15865	5e-05	Down	Chloramphenicol acetyltransferase-like domain, Transferase	GO:0005737;cytoplasm	GO:0016740;transferase activity;GO:0090430;caffeoyl-CoA: alcohol caffeoyl transferase activity	GO:0090431;alkyl caffeate ester biosynthetic process	-	PF02458.12:Transferase
Nitab4.5_0000497g0090	0.304935	0.302074	0.366342	0.832886	0.563054	0.77892	-1.15989	0.00145	Down	P-loop containing nucleoside triphosphate hydrolase, Disease resistance protein, NB-ARC	GO:0005737;cytoplasm;GO:0005634;nucleus;GO:0005886;plasma membrane	GO:0043531;ADP binding;GO:0005524;ATP binding	GO:0006952;defense response;GO:0009814;defense response, incompatible interaction;GO:0007165;signal transduction;GO:0009626;plant-type hypersensitive response	-	PF00931.19:NB-ARC
Nitab4.5_0002259g0100	1.03188	0.895328	0.972782	2.59555	1.89634	1.9888	-1.1601	0.0003	Down	Unknown	GO:0005794;Golgi apparatus;GO:0016021;integral component of membrane;GO:0000139;Golgi membrane	GO:0051753;mannan synthase activity;GO:0047259;glucomannan 4-beta-mannosyltransferase activity;GO:0016757;transferase activity, transferring glycosyl groups	GO:0071555;cell wall organization;GO:0009617;response to bacterium;GO:0009294;DNA mediated transformation	K13680:beta-mannan synthase [EC:2.4.1.32];	PF13641.3:Glyco_tranf_2_3
Nitab4.5_0000155g0220	3.90091	3.67772	3.96641	8.26084	8.90756	8.63325	-1.16019	5e-05	Down	Unknown	GO:0005634;nucleus;GO:0005886;plasma membrane	-	-	-	PF16709.2:SCAB-IgPH;PF16711.2:SCAB-ABD;PF16712.2:SCAB_CC
Nitab4.5_0000300g0260	4.78969	4.81576	3.1704	9.89641	9.75758	8.90039	-1.16029	0.0009	Down	Protein of unknown function DUF1677, plant	GO:0005634;nucleus	-	-	-	PF07911.10:DUF1677
Nitab4.5_0001891g0020	3.59043	5.83084	3.84426	8.24966	9.8397	11.561	-1.16037	5e-05	Down	Peptidase S8, subtilisin-related, Peptidase S8, subtilisin, Ser-active site, Peptidase S8/S53 domain, Protease-associated domain, PA, Proteinase inhibitor I9	GO:0005618;cell wall	GO:0004252;serine-type endopeptidase activity	-	-	PF00082.19:Peptidase_S8;PF02225.19:PA;PF05922.13:Inhibitor_I9
Nitab4.5_0009044g0080	316.855	398.51	393.061	848.938	790.933	838.746	-1.16102	5e-05	Down	Unknown	-	-	-	-	-
Nitab4.5_0000575g0260	0.484963	1.21257	1.01076	2.35571	2.0797	1.62176	-1.16126	0.00095	Down	Tryptophan/tyrosine permease	GO:0009706;chloroplast inner membrane;GO:0016020;membrane;GO:0009507;chloroplast;GO:0005887;integral component of plasma membrane;GO:0005886;plasma membrane	GO:0005275;amine transmembrane transporter activity;GO:0015173;aromatic amino acid transmembrane transporter activity	GO:0003333;amino acid transmembrane transport;GO:0006865;amino acid transport;GO:0015801;aromatic amino acid transport	-	PF03222.10:Trp_Tyr_perm
Nitab4.5_0000068g0010	0.464391	0.536383	0.892967	0.813206	1.86843	1.55699	-1.16235	0.0005	Down	Serine-threonine/tyrosine-protein kinase catalytic domain, Tyrosine-protein kinase, catalytic domain, Protein kinase domain, Tyrosine-protein kinase, active site, Protein kinase-like domain	GO:0005886;plasma membrane	GO:0016787;hydrolase activity;GO:0016301;kinase activity;GO:0005524;ATP binding;GO:0004674;protein serine/threonine kinase activity	GO:0046777;protein autophosphorylation	-	PF07714.14:Pkinase_Tyr
Nitab4.5_0000863g0180	0.412416	0.649006	0.343564	0.826106	1.03717	1.28393	-1.16352	0.0007	Down	Zinc finger, C2H2, Zinc finger, C2H2-like, DNA-binding domain, Methyl-CpG DNA binding	GO:0005634;nucleus	GO:0008327;methyl-CpG binding	GO:0006355;regulation of transcription, DNA-templated;GO:0006351;transcription, DNA-templated	-	-
Nitab4.5_0000359g0140	2.34483	4.53432	1.84775	5.88625	7.55429	6.11356	-1.16393	5e-05	Down	Peptidase C13, legumain	-	GO:0004197;cysteine-type endopeptidase activity	GO:0006624;vacuolar protein processing;GO:0051603;proteolysis involved in cellular protein catabolic process	K01369:legumain [EC:3.4.22.34];ko04142:Lysosome	PF01650.15:Peptidase_C13
Nitab4.5_0002220g0010	0.409725	0.119838	0.698353	0.847945	1.05397	0.850395	-1.16443	0.00475	Down	Zinc finger, FYVE/PHD-type, Zinc finger, RING/FYVE/PHD-type, Zinc finger, PHD-type, Zinc finger, PHD-type, conserved site	GO:0000783;nuclear telomere cap complex	GO:0003691;double-stranded telomeric DNA binding	GO:0031627;telomeric loop formation	-	-
Nitab4.5_0000033g0340	2.11469	1.59699	1.85283	4.63965	3.99809	3.84061	-1.1651	5e-05	Down	DhaL domain, Dak kinase	GO:0005737;cytoplasm	GO:0004371;glycerone kinase activity;GO:0005524;ATP binding	GO:0016310;phosphorylation;GO:0006071;glycerol metabolic process	K00863:dihydroxyacetone kinase [EC:2.7.1.29];ko00561:Glycerolipid metabolism;ko00680:Methane metabolism;ko01200:Carbon metabolism	PF02733.14:Dak1;PF02734.14:Dak2
Nitab4.5_0003856g0030	1.00372	0.817976	1.12922	2.41302	1.99681	2.20827	-1.16525	0.00015	Down	Signal transduction response regulator, receiver domain, Response regulator, plant B-type, Myb domain, plants, Homeodomain-like, SANT/Myb domain, CheY-like superfamily, Myb domain	GO:0005634;nucleus	-	-	K14491:two-component response regulator ARR-B family;ko04075:Plant hormone signal transduction	PF00072.21:Response_reg
Nitab4.5_0013227g0020	13.0846	20.6694	15.8933	35.9723	38.0014	37.387	-1.16545	5e-05	Down	Lipase, class 3	GO:0005737;cytoplasm;GO:0009507;chloroplast	GO:0008970;phosphatidylcholine 1-acylhydrolase activity;GO:0004806;triglyceride lipase activity	GO:0009650;UV protection;GO:0006629;lipid metabolic process;GO:0071493;cellular response to UV-B;GO:0016042;lipid catabolic process	-	PF01764.22:Lipase_3
Nitab4.5_0000929g0090	25.8603	28.0109	32.6197	65.024	63.2651	66.0814	-1.16819	5e-05	Down	AP2/ERF domain, DNA-binding domain	GO:0005634;nucleus	GO:0003700;transcription factor activity, sequence-specific DNA binding;GO:0003677;DNA binding	GO:0006355;regulation of transcription, DNA-templated;GO:0006351;transcription, DNA-templated;GO:0009873;ethylene-activated signaling pathway	K09286:EREBP-like factor;	PF00847.17:AP2
Nitab4.5_0003930g0050	0.262615	0.387339	0.273507	0.358688	1.06955	0.647256	-1.16833	0.0083	Down	Xanthine/uracil/vitamin C permease	GO:0016021;integral component of membrane;GO:0016020;membrane;GO:0005886;plasma membrane	GO:0005215;transporter activity;GO:0022857;transmembrane transporter activity	GO:0055085;transmembrane transport	K14611:solute carrier family 23 (nucleobase transporter), member 1/2;	PF00860.17:Xan_ur_permease
Nitab4.5_0000223g0210	0.516253	0.107266	0.416062	0.803522	0.842242	0.691241	-1.16866	0.0003	Down	Unknown	GO:0005856;cytoskeleton;GO:0005773;vacuole;GO:0005634;nucleus;GO:0005774;vacuolar membrane;GO:0005886;plasma membrane;GO:0009507;chloroplast	GO:0005515;protein binding	GO:0042306;regulation of protein import into nucleus;GO:0071215;cellular response to abscisic acid stimulus	-	PF07765.9:KIP1
Nitab4.5_0007160g0030	0.905393	1.779	1.36271	2.84022	2.76086	3.4975	-1.16875	0.0002	Down	Kelch-type beta propeller, Kelch repeat type 2, Kelch repeat type 1	-	-	-	-	PF07646.12:Kelch_2;PF13418.3:Kelch_4;PF13854.3:Kelch_5
Nitab4.5_0004238g0010	0.444149	0.680647	0.82599	1.29991	1.44164	1.64612	-1.1694	0.00045	Down	Zinc finger, RING/FYVE/PHD-type, Zinc finger, RING-type	GO:0005737;cytoplasm	GO:0004842;ubiquitin-protein transferase activity	GO:0009966;regulation of signal transduction	-	PF13920.3:zf-C3HC4_3
Nitab4.5_0000886g0120	0.481402	2.44957	0.439042	3.28865	1.85817	2.43565	-1.16991	0.00115	Down	Aspartic peptidase, Aspartic peptidase domain, Aspartic peptidase, active site	-	GO:0004190;aspartic-type endopeptidase activity	GO:0006508;proteolysis;GO:0030163;protein catabolic process	-	PF14541.3:TAXi_C;PF14543.3:TAXi_N
Nitab4.5_0000245g0080	2.60625	4.17899	2.77367	7.22335	6.97356	7.31133	-1.16997	5e-05	Down	Pentatricopeptide repeat, Tetratricopeptide-like helical	GO:0016020;membrane;GO:0043231;intracellular membrane-bounded organelle;GO:0009507;chloroplast	GO:0003824;catalytic activity;GO:0008270;zinc ion binding;GO:0003723;RNA binding;GO:0004519;endonuclease activity	GO:0009793;embryo development ending in seed dormancy;GO:0009451;RNA modification	-	PF01535.17:PPR;PF13041.3:PPR_2;PF14432.3:DYW_deaminase
Nitab4.5_0001782g0040	2.13627	2.56207	2.49103	4.77138	5.75818	5.6482	-1.17007	5e-05	Down	Poly A polymerase, head domain	-	GO:0003723;RNA binding	GO:0006396;RNA processing	-	PF01743.17:PolyA_pol;PF12627.4:PolyA_pol_RNAbd
Nitab4.5_0005954g0060	11.6761	12.7758	8.55723	27.3776	23.9649	22.9841	-1.17102	5e-05	Down	Unknown	GO:0005737;cytoplasm;GO:0016021;integral component of membrane;GO:0005774;vacuolar membrane	-	-	K17345:tetraspanin-5;	-
Nitab4.5_0010254g0010	0.504774	0.372276	0.361411	0.746877	1.02788	1.01491	-1.17154	0.00285	Down	Pentatricopeptide repeat, Tetratricopeptide-like helical	GO:0005739;mitochondrion	-	-	-	PF01535.17:PPR;PF13041.3:PPR_2
Nitab4.5_0003291g0030	1.81789	0.700639	1.66801	2.25227	3.55588	3.62261	-1.17162	0.00085	Down	Ferritin-like superfamily, Protein of unknown function DUF455	GO:0009507;chloroplast	-	-	-	PF04305.11:DUF455
Nitab4.5_0000564g0140	0.768551	1.75563	1.1489	2.61938	2.46641	3.19011	-1.17192	5e-05	Down	ABC transporter-like, ABC transporter type 1, transmembrane domain, P-loop containing nucleoside triphosphate hydrolase, AAA+ ATPase domain, ABC transporter, transmembrane domain, ABC transporter, conserved site	GO:0016021;integral component of membrane	GO:0042626;ATPase activity, coupled to transmembrane movement of substances	GO:0055085;transmembrane transport	K05658:ATP-binding cassette, subfamily B (MDR/TAP), member 1 [EC:3.6.3.44];ko02010:ABC transporters	PF00005.24:ABC_tran;PF00664.20:ABC_membrane
Nitab4.5_0007859g0010	6.48369	5.26083	9.07371	4.72848	4.89909	37.2878	-1.17222	5e-05	Down	Photosystem antenna protein-like	GO:0009536;plastid	-	-	K02705:photosystem II CP43 chlorophyll apoprotein;ko00195:Photosynthesis	PF00421.16:PSII
Nitab4.5_0001189g0050	0.366844	0.590322	0.286525	0.640209	1.02221	1.14207	-1.1731	0.00155	Down	Pentatricopeptide repeat, Tetratricopeptide-like helical	GO:0043231;intracellular membrane-bounded organelle;GO:0009507;chloroplast	GO:0004519;endonuclease activity;GO:0003723;RNA binding	GO:0016556;mRNA modification	-	PF01535.17:PPR;PF13041.3:PPR_2
Nitab4.5_0003668g0050	0.23385	0.680847	0.313139	0.882157	0.916603	0.970713	-1.17349	0.0032	Down	Pentatricopeptide repeat, Tetratricopeptide-like helical	GO:0005739;mitochondrion	GO:0008270;zinc ion binding	-	-	PF01535.17:PPR;PF13041.3:PPR_2
Nitab4.5_0001142g0080	1.32615	1.44011	1.44392	3.16389	2.88762	3.46404	-1.17641	5e-05	Down	HECT, Armadillo-like helical, Armadillo-type fold	GO:0005737;cytoplasm;GO:0005634;nucleus	GO:0004842;ubiquitin-protein transferase activity	GO:0042787;protein ubiquitination involved in ubiquitin-dependent protein catabolic process	K10590:E3 ubiquitin-protein ligase TRIP12 [EC:6.3.2.19];ko04120:Ubiquitin mediated proteolysis	PF00632.22:HECT
Nitab4.5_0002683g0060	7.69087	20.5695	9.22297	29.9462	24.8252	29.9936	-1.17721	5e-05	Down	NUDIX hydrolase domain-like, NUDIX hydrolase domain, Nudix hydrolase 6-like, NUDIX hydrolase, conserved site	GO:0005829;cytosol	GO:0016787;hydrolase activity;GO:0046872;metal ion binding	GO:0009611;response to wounding	-	PF00293.25:NUDIX
Nitab4.5_0000137g0060	1.77215	3.12007	1.74065	4.08504	3.66844	7.24975	-1.17757	0.00035	Down	DnaJ domain	GO:0009507;chloroplast	-	-	-	PF00226.28:DnaJ;PF13459.3:Fer4_15
Nitab4.5_0000057g0280	22.2844	27.7364	20.4618	54.3615	52.1654	52.9629	-1.17813	5e-05	Down	Zinc finger, B-box, CCT domain	GO:0005634;nucleus;GO:0016020;membrane	GO:0003700;transcription factor activity, sequence-specific DNA binding;GO:0008270;zinc ion binding	GO:0006355;regulation of transcription, DNA-templated	-	PF00643.21:zf-B_box;PF06203.11:CCT
Nitab4.5_0004389g0070	0.631075	0.977694	0.912902	1.78778	1.77363	2.14662	-1.17862	0.0002	Down	Leucine-rich repeat, Leucine rich repeat 4, Leucine-rich repeat, typical subtype	GO:0016021;integral component of membrane	GO:0016301;kinase activity	GO:0006952;defense response;GO:0007165;signal transduction	-	PF13855.3:LRR_8
Nitab4.5_0002854g0070	60.0368	150.268	52.4863	225.53	179.169	190.531	-1.17953	5e-05	Down	Unknown	GO:0005634;nucleus	-	-	-	-
Nitab4.5_0002303g0040	8.26507	8.07211	9.21984	19.2857	19.8498	18.7601	-1.17973	5e-05	Down	Proton-dependent oligopeptide transporter family, Major facilitator superfamily domain, general substrate transporter	GO:0016021;integral component of membrane;GO:0016020;membrane;GO:0009506;plasmodesma;GO:0005886;plasma membrane	GO:0005215;transporter activity;GO:0042936;dipeptide transporter activity;GO:0042937;tripeptide transporter activity	GO:0006857;oligopeptide transport;GO:0015031;protein transport;GO:0006807;nitrogen compound metabolic process;GO:0042938;dipeptide transport;GO:0042939;tripeptide transport	-	PF00854.18:PTR2
Nitab4.5_0005280g0010	43.2149	55.5466	42.0489	104.758	106.629	107.6	-1.17974	5e-05	Down	Carotenoid oxygenase	GO:0010287;plastoglobule;GO:0009507;chloroplast	GO:0046872;metal ion binding;GO:0016702;oxidoreductase activity, acting on single donors with incorporation of molecular oxygen, incorporation of two atoms of oxygen;GO:0005515;protein binding	GO:0055114;oxidation-reduction process	K09840:9-cis-epoxycarotenoid dioxygenase [EC:1.13.11.51];ko00906:Carotenoid biosynthesis	PF03055.12:RPE65
Nitab4.5_0000202g0330	2.2814	3.92579	3.48691	6.88295	8.89636	6.19493	-1.18063	0.00065	Down	Unknown	-	GO:0061630;ubiquitin protein ligase activity	GO:0043161;proteasome-mediated ubiquitin-dependent protein catabolic process;GO:0042787;protein ubiquitination involved in ubiquitin-dependent protein catabolic process;GO:0000209;protein polyubiquitination	-	-
Nitab4.5_0009648g0050	2.33487	4.8854	6.17334	8.55972	3.02397	18.784	-1.18099	0.0119	Down	Unknown	GO:0005739;mitochondrion	-	-	-	-
Nitab4.5_0001662g0050	15.8485	7.31888	15.2248	29.2593	28.2712	29.5227	-1.18108	5e-05	Down	Unknown	GO:0005634;nucleus;GO:0090404;pollen tube tip;GO:0005886;plasma membrane	GO:0008270;zinc ion binding	GO:2000012;regulation of auxin polar transport	-	-
Nitab4.5_0001615g0190	0.968718	0.302965	0.756834	1.69079	1.69597	1.21475	-1.18168	0.0008	Down	Transcription elongation factor S-IIM, Transcription elongation factor S-II, central domain, Bromo adjacent homology (BAH) domain	GO:0005634;nucleus	GO:0003682;chromatin binding;GO:0003677;DNA binding	GO:0006351;transcription, DNA-templated	-	PF01426.15:BAH;PF07500.11:TFIIS_M
Nitab4.5_0001663g0260	0.624366	1.33823	0.596401	2.32198	1.65109	1.83594	-1.18272	0.0011	Down	Zinc finger, RING/FYVE/PHD-type, Zinc finger, RING-type, von Willebrand factor, type A	GO:0005680;anaphase-promoting complex	GO:0061630;ubiquitin protein ligase activity;GO:0097602;cullin family protein binding	GO:0045842;positive regulation of mitotic metaphase/anaphase transition;GO:0042787;protein ubiquitination involved in ubiquitin-dependent protein catabolic process	-	PF13519.3:VWA_2;PF13639.3:zf-RING_2
Nitab4.5_0004311g0010	24.1865	22.6518	20.2099	50.2142	51.5461	50.4481	-1.18278	5e-05	Down	Triose-phosphate transporter domain	GO:0016021;integral component of membrane;GO:0016020;membrane;GO:0009507;chloroplast	GO:0005345;purine nucleobase transmembrane transporter activity	GO:0006863;purine nucleobase transport	-	PF16913.2:PUNUT
Nitab4.5_0001181g0020	3.6364	2.28437	3.46248	7.34614	7.39307	6.56393	-1.18291	5e-05	Down	Chloramphenicol acetyltransferase-like domain, Transferase	-	GO:0047203;13-hydroxylupinine O-tigloyltransferase activity	GO:0009821;alkaloid biosynthetic process	-	PF02458.12:Transferase
Nitab4.5_0000028g0320	1.4311	3.44447	2.33263	5.86792	5.21929	5.29178	-1.18413	0.00015	Down	Tetratricopeptide repeat-containing domain, Tetratricopeptide-like helical	GO:0009507;chloroplast	-	-	-	-
Nitab4.5_0001021g0050	29.2246	16.8505	22.173	52.1949	52.4876	50.5704	-1.18576	5e-05	Down	Homeobox KN domain, KNOX1, Homeobox domain, KNOX2, Homeodomain-like	GO:0005634;nucleus;GO:0005829;cytosol	GO:0003700;transcription factor activity, sequence-specific DNA binding;GO:0005515;protein binding;GO:0003677;DNA binding	GO:0071345;cellular response to cytokine stimulus;GO:0006355;regulation of transcription, DNA-templated;GO:0009416;response to light stimulus;GO:0009722;detection of cytokinin stimulus	-	PF03790.10:KNOX1;PF03791.10:KNOX2;PF05920.8:Homeobox_KN
Nitab4.5_0005370g0020	5.70651	5.99171	4.46625	12.6295	11.9822	12.164	-1.18592	5e-05	Down	Unknown	GO:0005634;nucleus;GO:0005886;plasma membrane	-	-	-	-
Nitab4.5_0000462g0170	0.432631	0.176895	0.579105	0.731483	0.883034	1.09029	-1.18623	0.0004	Down	Leucine-rich repeat, Leucine-rich repeat-containing N-terminal, type 2, Protein kinase, ATP binding site, Protein kinase domain, Protein kinase-like domain, Concanavalin A-like lectin/glucanase, subgroup, Serine/threonine- / dual specificity protein kinase, catalytic domain, Serine/threonine-protein kinase, active site, Leucine-rich repeat, typical subtype	GO:0048226;Casparian strip;GO:0016021;integral component of membrane;GO:0005886;plasma membrane	GO:0004674;protein serine/threonine kinase activity;GO:0005515;protein binding;GO:0005524;ATP binding	GO:0006468;protein phosphorylation;GO:0006833;water transport;GO:2000067;regulation of root morphogenesis;GO:0009611;response to wounding;GO:2000280;regulation of root development;GO:0045184;establishment of protein localization;GO:0030104;water homeostasis;GO:0009793;embryo development ending in seed dormancy;GO:0042659;regulation of cell fate specification;GO:0090558;plant epidermis development…	-	PF00069.22:Pkinase;PF00560.30:LRR_1;PF08263.9:LRRNT_2;PF13855.3:LRR_8
Nitab4.5_0002765g0020	7.64992	9.12251	7.29073	19.6029	16.7498	18.4135	-1.18646	5e-05	Down	F-box domain, Leucine-rich repeat, cysteine-containing subtype	GO:0005737;cytoplasm	-	-	-	PF12937.4:F-box-like
Nitab4.5_0000480g0050	1.45761	0.885857	2.39759	4.37012	4.475	1.94592	-1.18655	0.01295	Down	DnaJ domain, conserved site, DnaJ domain, Chaperone DnaJ, C-terminal, HSP40/DnaJ peptide-binding	GO:0009535;chloroplast thylakoid membrane;GO:0009941;chloroplast envelope;GO:0005739;mitochondrion;GO:0009507;chloroplast	GO:0031072;heat shock protein binding;GO:0046872;metal ion binding;GO:0051082;unfolded protein binding;GO:0005524;ATP binding	GO:0009408;response to heat;GO:0006457;protein folding	K03686:molecular chaperone DnaJ;	PF00226.28:DnaJ;PF01556.15:DnaJ_C
Nitab4.5_0001047g0100	0.421825	1.50724	0.292998	1.28053	1.92934	1.84836	-1.18673	0.0014	Down	Amino acid/polyamine transporter I	GO:0005887;integral component of plasma membrane	GO:0015297;antiporter activity;GO:0015179;L-amino acid transmembrane transporter activity	-	-	PF13520.3:AA_permease_2;PF13906.3:AA_permease_C
Nitab4.5_0003514g0020	0.462938	0.165481	0.361663	0.597208	1.05856	0.600529	-1.18834	0.00985	Down	Protein kinase domain, Protein kinase-like domain, Protein kinase, ATP binding site, Wall-associated receptor kinase galacturonan-binding domain, Concanavalin A-like lectin/glucanase, subgroup, Serine/threonine-protein kinase, active site, Serine/threonine- / dual specificity protein kinase, catalytic domain	GO:0005886;plasma membrane	GO:0004674;protein serine/threonine kinase activity	GO:0007166;cell surface receptor signaling pathway	-	PF00069.22:Pkinase;PF13947.3:GUB_WAK_bind
Nitab4.5_0003460g0020	1.29075	1.4792	1.43747	2.87785	3.20617	3.51049	-1.18928	5e-05	Down	Cytochrome P450, conserved site, Cytochrome P450, E-class, group I, Cytochrome P450	-	GO:0008395;steroid hydroxylase activity;GO:0016709;oxidoreductase activity, acting on paired donors, with incorporation or reduction of molecular oxygen, NAD(P)H as one donor, and incorporation of one atom of oxygen	GO:0016125;sterol metabolic process;GO:0010268;brassinosteroid homeostasis;GO:0007275;multicellular organism development;GO:0016132;brassinosteroid biosynthetic process	K12637:3-epi-6-deoxocathasterone 23-monooxygenase [EC:1.14.13.112];ko00905:Brassinosteroid biosynthesis	PF00067.19:p450
Nitab4.5_0001636g0020	82.3105	112.186	85.4708	209.842	221.643	207.356	-1.1902	5e-05	Down	Isochorismatase-like	GO:0005737;cytoplasm;GO:0005634;nucleus	GO:0008936;nicotinamidase activity;GO:0003824;catalytic activity	GO:0019365;pyridine nucleotide salvage;GO:0009737;response to abscisic acid	-	PF00857.17:Isochorismatase
Nitab4.5_0000886g0070	21.4661	30.0247	17.7048	55.0851	54.1615	48.656	-1.19028	5e-05	Down	Unknown	-	-	-	-	-
Nitab4.5_0000059g0430	0.620694	0.76148	0.46154	1.40461	1.45939	1.34339	-1.19031	5e-05	Down	Domain of unknown function DUF3406, chloroplast translocase, Chloroplast protein import component Toc86/159, AIG1, P-loop containing nucleoside triphosphate hydrolase	GO:0009941;chloroplast envelope;GO:0009536;plastid;GO:0016021;integral component of membrane;GO:0016020;membrane;GO:0009707;chloroplast outer membrane;GO:0005829;cytosol;GO:0009507;chloroplast	GO:0004930;G-protein coupled receptor activity;GO:0003924;GTPase activity;GO:0004888;transmembrane signaling receptor activity;GO:0005515;protein binding;GO:0046872;metal ion binding;GO:0005525;GTP binding	GO:0045036;protein targeting to chloroplast;GO:0045037;protein import into chloroplast stroma	-	PF04548.13:AIG1;PF11886.5:TOC159_MAD
Nitab4.5_0000410g0080	1.79703	2.88552	2.02998	4.02458	5.78156	5.51769	-1.19085	5e-05	Down	Zinc finger, RING/FYVE/PHD-type, Zinc finger, RING-type, Transmembrane Fragile-X-F-associated protein	GO:0005737;cytoplasm	GO:0004842;ubiquitin-protein transferase activity	GO:0009966;regulation of signal transduction	-	PF10269.6:Tmemb_185A;PF13920.3:zf-C3HC4_3
Nitab4.5_0001802g0110	1.25124	1.34076	0.73701	2.67562	2.61293	2.31484	-1.19155	0.00025	Down	Unknown	-	GO:0016787;hydrolase activity	-	-	PF12697.4:Abhydrolase_6
Nitab4.5_0010472g0020	0.676479	0.53182	0.375885	1.14998	1.16025	1.31048	-1.19253	0.0035	Down	Homeodomain-like, Myb domain, SANT/Myb domain	GO:0005634;nucleus	GO:0043565;sequence-specific DNA binding;GO:0044212;transcription regulatory region DNA binding;GO:0003700;transcription factor activity, sequence-specific DNA binding;GO:0001135;transcription factor activity, RNA polymerase II transcription factor recruiting;GO:0003677;DNA binding;GO:0000981;RNA polymerase II transcription factor activity, sequence-specific DNA binding	GO:0008285;negative regulation of cell proliferation;GO:0009751;response to salicylic acid;GO:0030154;cell differentiation;GO:0009723;response to ethylene;GO:0006355;regulation of transcription, DNA-templated;GO:0006357;regulation of transcription from RNA polymerase II promoter;GO:0045892;negative regulation of transcription, DNA-templated;GO:0006351;transcription, DNA-templated	-	PF00249.28:Myb_DNA-binding
Nitab4.5_0000152g0150	1.13944	1.64912	1.13129	3.20883	3.11237	2.63984	-1.19286	5e-05	Down	Amino acid transporter, transmembrane	GO:0005886;plasma membrane	GO:0015171;amino acid transmembrane transporter activity	GO:0003333;amino acid transmembrane transport	-	PF01490.15:Aa_trans
Nitab4.5_0002129g0090	2.40443	2.24064	2.66896	5.5223	5.82789	5.37046	-1.19289	5e-05	Down	Unknown	-	GO:0016787;hydrolase activity	-	-	PF00561.17:Abhydrolase_1
Nitab4.5_0006367g0020	1.21609	2.10579	1.55943	3.06693	4.45239	3.64055	-1.19298	5e-05	Down	Proton-dependent oligopeptide transporter family, PTR2 family proton/oligopeptide symporter, conserved site, Major facilitator superfamily domain, general substrate transporter	GO:0016021;integral component of membrane;GO:0005886;plasma membrane	GO:0005215;transporter activity;GO:0015112;nitrate transmembrane transporter activity;GO:0005515;protein binding;GO:0015293;symporter activity	GO:0006857;oligopeptide transport;GO:0010167;response to nitrate;GO:0015706;nitrate transport;GO:0009734;auxin-activated signaling pathway;GO:0042128;nitrate assimilation;GO:0009414;response to water deprivation;GO:0009635;response to herbicide	K14638:solute carrier family 15 (peptide/histidine transporter), member 3/4;	PF00854.18:PTR2
Nitab4.5_0013186g0010	255.322	492.02	255.932	776.91	739.206	778.017	-1.19323	5e-05	Down	Domain of unknown function DUF3700	GO:0005829;cytosol	GO:0004066;asparagine synthase (glutamine-hydrolyzing) activity;GO:0042803;protein homodimerization activity	GO:0006529;asparagine biosynthetic process;GO:0006541;glutamine metabolic process	-	PF12481.5:DUF3700
Nitab4.5_0001419g0040	1.26516	0.631724	1.05566	2.30541	2.17117	2.27612	-1.19351	0.0023	Down	Unknown	-	-	-	-	-
Nitab4.5_0000101g0120	62.5544	45.3946	57.5176	128.825	123.91	125.699	-1.19351	5e-05	Down	Aquaporin-like, Major intrinsic protein, Major intrinsic protein, conserved site	GO:0005773;vacuole;GO:0009506;plasmodesma;GO:0005887;integral component of plasma membrane	GO:0015250;water channel activity;GO:0015254;glycerol channel activity	GO:0009992;cellular water homeostasis;GO:0034220;ion transmembrane transport	K09872:aquaporin PIP;	PF00230.17:MIP
Nitab4.5_0009210g0040	0.919069	0.806263	0.435196	1.55977	1.64789	1.73417	-1.19366	0.00075	Down	Protein of unknown function DUF1446	GO:0005634;nucleus	-	-	-	PF07287.8:DUF1446
Nitab4.5_0008781g0010	14.0847	30.6045	16.8512	49.2613	45.6161	45.9575	-1.1944	5e-05	Down	Peptidase S54, rhomboid domain, Peptidase S54, rhomboid	-	GO:0004252;serine-type endopeptidase activity	GO:0016485;protein processing	-	PF01694.19:Rhomboid
Nitab4.5_0000329g0160	3.18849	1.96056	2.61449	5.18905	5.91755	6.67239	-1.19538	5e-05	Down	RNA-binding, CRM domain	GO:0009570;chloroplast stroma;GO:0030529;intracellular ribonucleoprotein complex;GO:0009507;chloroplast	GO:0003723;RNA binding	GO:0000373;Group II intron splicing;GO:0006397;mRNA processing	-	PF01985.18:CRS1_YhbY
Nitab4.5_0000023g0080	2.80329	5.55714	3.76459	8.64045	10.5456	8.59174	-1.19595	5e-05	Down	Transcription factor MYC/MYB N-terminal	GO:0005634;nucleus	GO:0003700;transcription factor activity, sequence-specific DNA binding;GO:0043565;sequence-specific DNA binding;GO:0046983;protein dimerization activity;GO:0005515;protein binding;GO:0003677;DNA binding	GO:0051090;regulation of sequence-specific DNA binding transcription factor activity;GO:0009737;response to abscisic acid;GO:0010200;response to chitin;GO:2000068;regulation of defense response to insect;GO:0009738;abscisic acid-activated signaling pathway;GO:0009867;jasmonic acid mediated signaling pathway;GO:0009963;positive regulation of flavonoid biosynthetic process;GO:0043619;regulation of …	K13422:transcription factor MYC2;ko04075:Plant hormone signal transduction	PF14215.3:bHLH-MYC_N
Nitab4.5_0002451g0050	1.98384	1.65333	1.89515	4.61757	4.06475	4.00339	-1.19725	5e-05	Down	Concanavalin A-like lectin/glucanases superfamily, SPla/RYanodine receptor subgroup, B30.2/SPRY domain, SPla/RYanodine receptor SPRY	GO:0048188;Set1C/COMPASS complex	GO:0044212;transcription regulatory region DNA binding;GO:0042800;histone methyltransferase activity (H3-K4 specific)	GO:0006351;transcription, DNA-templated;GO:0051568;histone H3-K4 methylation	K14964:Set1/Ash2 histone methyltransferase complex subunit ASH2;	PF00622.25:SPRY
Nitab4.5_0000439g0010	0.808379	2.38255	1.21085	3.221	3.72645	3.14604	-1.19727	5e-05	Down	Pyridoxal phosphate-dependent transferase, Pyridoxal phosphate-dependent transferase, major region, subdomain 2, Aminotransferases, class-I, pyridoxal-phosphate-binding site, Aminotransferase, class I/classII, Pyridoxal phosphate-dependent transferase, major region, subdomain 1	-	GO:0008483;transaminase activity;GO:0016847;1-aminocyclopropane-1-carboxylate synthase activity;GO:0008793;aromatic-amino-acid:2-oxoglutarate aminotransferase activity;GO:0030170;pyridoxal phosphate binding;GO:0004069;L-aspartate:2-oxoglutarate aminotransferase activity	GO:0009058;biosynthetic process;GO:0006520;cellular amino acid metabolic process;GO:0009693;ethylene biosynthetic process	K14270:aminotransferase;	PF00155.18:Aminotran_1_2
Nitab4.5_0005183g0090	1.96168	1.779	1.88683	3.89386	4.74523	4.28052	-1.19899	5e-05	Down	UDP-glucuronosyl/UDP-glucosyltransferase	GO:0043231;intracellular membrane-bounded organelle	GO:0080043;quercetin 3-O-glucosyltransferase activity;GO:0080044;quercetin 7-O-glucosyltransferase activity	GO:0009813;flavonoid biosynthetic process;GO:0052696;flavonoid glucuronidation	-	PF00201.15:UDPGT
Nitab4.5_0007606g0010	0.763769	0.860015	0.636454	1.49532	1.27708	2.41748	-1.19923	0.00015	Down	Ankyrin repeat-containing domain, Zinc finger, CCCH-type, Ankyrin repeat	GO:0005737;cytoplasm;GO:0005634;nucleus	GO:0003700;transcription factor activity, sequence-specific DNA binding;GO:0046872;metal ion binding;GO:0003676;nucleic acid binding;GO:0003677;DNA binding	GO:0006355;regulation of transcription, DNA-templated	-	PF00642.21:zf-CCCH;PF12796.4:Ank_2
Nitab4.5_0006235g0010	1.88358	6.13743	2.67911	7.80085	8.15477	8.61993	-1.1996	5e-05	Down	Winged helix-turn-helix DNA-binding domain, Caffeate O-methyltransferase (COMT) family, O-methyltransferase, family 2, Plant methyltransferase dimerisation	-	GO:0008757;S-adenosylmethionine-dependent methyltransferase activity;GO:0008171;O-methyltransferase activity	GO:0019438;aromatic compound biosynthetic process	-	PF00891.15:Methyltransf_2;PF08100.8:Dimerisation
Nitab4.5_0000009g0510	5.76855	13.5711	4.71468	15.7697	19.1425	20.3578	-1.2002	5e-05	Down	Chitin-binding, type 1, Chitin-binding, type 1, conserved site, Glycoside hydrolase, family 19, Lysozyme-like domain, Glycoside hydrolase, family 19, catalytic	GO:0005576;extracellular region	GO:0004568;chitinase activity;GO:0008061;chitin binding	GO:0050832;defense response to fungus;GO:0016998;cell wall macromolecule catabolic process	K01183:chitinase [EC:3.2.1.14];ko00520:Amino sugar and nucleotide sugar metabolism	PF00182.16:Glyco_hydro_19;PF00187.16:Chitin_bind_1
Nitab4.5_0001615g0070	1.07861	1.43749	1.19141	3.03566	2.63429	2.84918	-1.20025	5e-05	Down	Domain of unknown function DUF4378, Protein of unknown function DUF3741	GO:0005634;nucleus;GO:0009506;plasmodesma	GO:0016740;transferase activity	GO:0009739;response to gibberellin	-	PF12552.5:DUF3741;PF14309.3:DUF4378
Nitab4.5_0002963g0040	5.47292	8.21301	5.45439	13.0891	15.3051	15.6071	-1.20093	5e-05	Down	RNA polymerase sigma-70 region 4, RNA polymerase sigma-70 like domain, RNA polymerase sigma factor, region 3/4, RNA polymerase sigma factor, SigB/SigC/SigD, plastid, RNA polymerase sigma factor, region 2, Winged helix-turn-helix DNA-binding domain, RNA polymerase sigma-70, RNA polymerase sigma-70 region 3, RNA polymerase sigma-70 region 2	GO:0005634;nucleus;GO:0009536;plastid;GO:0009507;chloroplast	GO:0003700;transcription factor activity, sequence-specific DNA binding;GO:0016987;sigma factor activity;GO:0001053;plastid sigma factor activity;GO:0005515;protein binding;GO:0003677;DNA binding;GO:0003899;DNA-directed 5'-3' RNA polymerase activity	GO:0071482;cellular response to light stimulus;GO:0071483;cellular response to blue light;GO:0090351;seedling development;GO:0006355;regulation of transcription, DNA-templated;GO:0045893;positive regulation of transcription, DNA-templated;GO:0006352;DNA-templated transcription, initiation	-	PF04539.13:Sigma70_r3;PF04542.11:Sigma70_r2;PF04545.13:Sigma70_r4
Nitab4.5_0000630g0010	437.115	692.831	460.989	1262.04	1199.96	1195.56	-1.201	5e-05	Down	Domain of unknown function DUF3700	GO:0005829;cytosol	GO:0004066;asparagine synthase (glutamine-hydrolyzing) activity;GO:0042803;protein homodimerization activity	GO:0006529;asparagine biosynthetic process;GO:0006541;glutamine metabolic process	-	PF12481.5:DUF3700
Nitab4.5_0001703g0040	54.4459	32.6576	59.4525	122.002	109.138	105.814	-1.2011	5e-05	Down	Macrophage migration inhibitory factor, Tautomerase/MIF superfamily	GO:0005777;peroxisome	-	GO:0051707;response to other organism;GO:0006954;inflammatory response	K07253:phenylpyruvate tautomerase [EC:5.3.2.1];ko00350:Tyrosine metabolism;ko00360:Phenylalanine metabolism	PF01187.15:MIF
Nitab4.5_0003376g0080	25.3385	22.3943	24.4871	51.6787	57.6741	56.6956	-1.20114	5e-05	Down	Cytochrome P450, Cytochrome P450, conserved site, Cytochrome P450, E-class, group I	GO:0016020;membrane	GO:0016709;oxidoreductase activity, acting on paired donors, with incorporation or reduction of molecular oxygen, NAD(P)H as one donor, and incorporation of one atom of oxygen	GO:0044550;secondary metabolite biosynthetic process	-	PF00067.19:p450
Nitab4.5_0007063g0070	3.52952	4.29507	3.18089	8.84773	7.41333	9.0542	-1.20179	5e-05	Down	Oligopeptide transporter, OPT superfamily	GO:0016021;integral component of membrane;GO:0005886;plasma membrane	GO:0051980;iron-nicotianamine transmembrane transporter activity;GO:0015198;oligopeptide transporter activity	GO:0006857;oligopeptide transport;GO:0048316;seed development;GO:0006811;ion transport;GO:0003006;developmental process involved in reproduction;GO:0055072;iron ion homeostasis;GO:0010039;response to iron ion;GO:0055085;transmembrane transport	-	PF03169.12:OPT
Nitab4.5_0002199g0010	7.17307	21.0243	6.40188	25.2053	26.7643	27.6191	-1.20182	5e-05	Down	Unknown	GO:0005773;vacuole;GO:0009507;chloroplast	GO:0016757;transferase activity, transferring glycosyl groups	-	-	-
Nitab4.5_0004489g0010	4.80484	2.01971	5.26172	9.41786	8.92105	9.46841	-1.20209	5e-05	Down	Unknown	GO:0005634;nucleus	-	-	-	PF14309.3:DUF4378
Nitab4.5_0002529g0080	2.77413	6.20726	2.44178	7.69291	9.5712	9.02129	-1.2023	5e-05	Down	Major facilitator superfamily, Major facilitator superfamily domain, Major facilitator superfamily domain, general substrate transporter	GO:0016021;integral component of membrane;GO:0009705;plant-type vacuole membrane;GO:0005886;plasma membrane	GO:0015112;nitrate transmembrane transporter activity	GO:0015706;nitrate transport;GO:0055085;transmembrane transport;GO:0042128;nitrate assimilation	K02575:MFS transporter, NNP family, nitrate/nitrite transporter;ko00910:Nitrogen metabolism	PF07690.13:MFS_1
Nitab4.5_0007975g0030	5.04208	5.89188	5.74741	13.1877	13.3015	11.9207	-1.20324	5e-05	Down	Peptidase C1A, papain, Cysteine peptidase, cysteine active site, Peptidase C1A, papain C-terminal, Cysteine peptidase, asparagine active site, Proteinase inhibitor I29, cathepsin propeptide	GO:0005764;lysosome;GO:0005615;extracellular space	GO:0004197;cysteine-type endopeptidase activity	GO:0051603;proteolysis involved in cellular protein catabolic process	-	PF00112.20:Peptidase_C1;PF08246.9:Inhibitor_I29
Nitab4.5_0011093g0030	0.400456	0.306892	0.297867	0.677148	1.10357	0.534301	-1.20352	0.0027	Down	Disease resistance protein, NB-ARC, P-loop containing nucleoside triphosphate hydrolase	GO:0005886;plasma membrane	GO:0043531;ADP binding;GO:0005524;ATP binding	GO:0006952;defense response	-	PF00931.19:NB-ARC
Nitab4.5_0001477g0080	11.0256	43.6646	9.12569	49.402	48.9503	48.7084	-1.20442	5e-05	Down	Cysteine-rich secretory protein, allergen V5/Tpx-1-related, Allergen V5/Tpx-1-related, conserved site, CAP domain, Ves allergen	GO:0005576;extracellular region	-	-	K13449:pathogenesis-related protein 1;ko04075:Plant hormone signal transduction	PF00188.23:CAP
Nitab4.5_0000457g0140	1.5297	1.13563	1.34829	3.50031	2.62341	3.13426	-1.20578	5e-05	Down	Nitroreductase-like	GO:0005634;nucleus;GO:0005739;mitochondrion;GO:0009507;chloroplast	GO:0016657;oxidoreductase activity, acting on NAD(P)H, nitrogenous group as acceptor;GO:0016491;oxidoreductase activity	-	-	PF00881.21:Nitroreductase
Nitab4.5_0000117g0060	3.1773	2.25907	1.73925	6.07037	5.45806	5.0264	-1.20608	0.001	Down	Sterile alpha motif/pointed domain, Sterile alpha motif domain, Sterile alpha motif, type 2	GO:0005634;nucleus	-	-	-	PF07647.14:SAM_2
Nitab4.5_0003725g0020	1.36813	0.61509	0.505765	1.88898	1.93018	1.92364	-1.2062	0.00045	Down	Peptidyl-prolyl cis-trans isomerase, FKBP-type, domain, Tetratricopeptide repeat-containing domain, Tetratricopeptide repeat, Tetratricopeptide TPR1, Tetratricopeptide-like helical, Peptidyl-prolyl cis-trans isomerase, FKBP-type, Elongated TPR repeat-containing domain	GO:0005789;endoplasmic reticulum membrane	GO:0005528;FK506 binding;GO:0003755;peptidyl-prolyl cis-trans isomerase activity	GO:0061077;chaperone-mediated protein folding	K09571:FK506-binding protein 4/5 [EC:5.2.1.8];	PF00254.25:FKBP_C;PF13181.3:TPR_8
Nitab4.5_0000319g0420	5.23781	4.26529	6.60471	12.4083	12.5961	12.22	-1.2085	5e-05	Down	Oligopeptide transporter, OPT superfamily	GO:0005737;cytoplasm;GO:0016021;integral component of membrane;GO:0005886;plasma membrane	GO:0051980;iron-nicotianamine transmembrane transporter activity;GO:0015198;oligopeptide transporter activity	GO:0006857;oligopeptide transport;GO:0048316;seed development;GO:0006811;ion transport;GO:0009624;response to nematode;GO:0003006;developmental process involved in reproduction;GO:0055072;iron ion homeostasis;GO:0010039;response to iron ion;GO:0055085;transmembrane transport	-	PF03169.12:OPT
Nitab4.5_0006875g0030	0.978372	0.854987	0.566138	1.51782	1.5846	2.44428	-1.2089	0.00015	Down	Leucine-rich repeat, cysteine-containing subtype	GO:0005634;nucleus;GO:0000151;ubiquitin ligase complex;GO:0019005;SCF ubiquitin ligase complex	GO:0004842;ubiquitin-protein transferase activity;GO:0005515;protein binding	GO:0042335;cuticle development;GO:0007568;aging;GO:0010016;shoot system morphogenesis;GO:0009734;auxin-activated signaling pathway;GO:0016567;protein ubiquitination;GO:0010187;negative regulation of seed germination;GO:0006511;ubiquitin-dependent protein catabolic process;GO:0009926;auxin polar transport;GO:0009934;regulation of meristem structural organization;GO:0009414;response to water depriv…	-	-
Nitab4.5_0003638g0010	55.6925	197.427	62.5204	241.643	249.694	238.422	-1.20914	5e-05	Down	Bet v I domain, START-like domain, Major latex protein domain	-	-	GO:0016068;type I hypersensitivity	-	PF00407.16:Bet_v_1
Nitab4.5_0000017g0240	1.7289	1.23519	1.0373	2.81525	3.01055	3.42546	-1.20914	0.0001	Down	WEB family	GO:0005829;cytosol	-	GO:0009904;chloroplast accumulation movement;GO:0009903;chloroplast avoidance movement	-	PF05701.8:WEMBL
Nitab4.5_0001341g0030	7.29678	2.77862	6.88397	14.7563	12.4393	12.0353	-1.20991	5e-05	Down	Alpha/beta hydrolase fold-3	GO:0005634;nucleus	GO:0016787;hydrolase activity;GO:0052689;carboxylic ester hydrolase activity	GO:0009056;catabolic process	-	PF07859.10:Abhydrolase_3
Nitab4.5_0000886g0060	5.2562	5.99224	5.07621	14.0285	15.1051	8.64148	-1.21038	0.002	Down	DnaJ domain	GO:0009570;chloroplast stroma;GO:0005634;nucleus;GO:0009507;chloroplast	-	GO:0009416;response to light stimulus;GO:0006457;protein folding	-	-
Nitab4.5_0002618g0020	19.387	65.5487	24.2114	83.5983	81.6857	87.4408	-1.21129	5e-05	Down	Major latex protein domain, START-like domain, Bet v I domain	-	-	GO:0016068;type I hypersensitivity	-	PF00407.16:Bet_v_1
Nitab4.5_0007598g0030	1.08406	1.07743	1.5342	2.61014	3.05602	2.89324	-1.21167	0.0007	Down	Alpha crystallin/Hsp20 domain, HSP20-like chaperone	GO:0005739;mitochondrion	-	GO:0046686;response to cadmium ion;GO:0009408;response to heat	K13993:HSP20 family protein;ko04141:Protein processing in endoplasmic reticulum	PF00011.18:HSP20
Nitab4.5_0002805g0090	1.69933	2.37314	1.85248	5.00223	4.16817	4.55233	-1.21169	5e-05	Down	Uridine kinase, Uridine kinase-like protein, CYTH-like domain, Phosphoribulokinase/uridine kinase, P-loop containing nucleoside triphosphate hydrolase	GO:0005829;cytosol	GO:0004849;uridine kinase activity	GO:0006206;pyrimidine nucleobase metabolic process;GO:0043097;pyrimidine nucleoside salvage	-	PF00485.15:PRK;PF01928.18:CYTH
Nitab4.5_0000059g0410	7.26855	5.83493	7.90418	15.3463	16.5917	16.7181	-1.2117	5e-05	Down	P-loop containing nucleoside triphosphate hydrolase, ABC transporter-like, ABC transporter type 1, transmembrane domain, ABC transporter, transmembrane domain, AAA+ ATPase domain, ABC transporter, conserved site	GO:0005794;Golgi apparatus;GO:0000325;plant-type vacuole;GO:0005773;vacuole;GO:0016021;integral component of membrane;GO:0005774;vacuolar membrane;GO:0005886;plasma membrane;GO:0009506;plasmodesma	GO:0008559;xenobiotic-transporting ATPase activity;GO:0042626;ATPase activity, coupled to transmembrane movement of substances;GO:0008517;folic acid transporter activity;GO:0005524;ATP binding	GO:0006855;drug transmembrane transport;GO:0009624;response to nematode;GO:0009611;response to wounding;GO:0010118;stomatal movement;GO:0009414;response to water deprivation;GO:0055085;transmembrane transport	-	PF00005.24:ABC_tran;PF00664.20:ABC_membrane
Nitab4.5_0000305g0350	16.0477	18.3868	15.1059	38.4262	39.9718	36.3635	-1.21196	5e-05	Down	Protein of unknown function DUF2358	GO:0009507;chloroplast	-	-	-	PF10184.6:DUF2358
Nitab4.5_0003542g0100	1.31345	0.723399	1.18316	2.71526	3.01337	1.73144	-1.21212	5e-05	Down	Glycosyl hydrolases 36, Glycoside hydrolase, superfamily, Aldolase-type TIM barrel	GO:0005737;cytoplasm;GO:0009506;plasmodesma	GO:0047274;galactinol-sucrose galactosyltransferase activity;GO:0003824;catalytic activity;GO:0052692;raffinose alpha-galactosidase activity	GO:0034484;raffinose catabolic process;GO:0006979;response to oxidative stress;GO:0080167;response to karrikin	-	PF05691.9:Raffinose_syn
Nitab4.5_0001318g0010	0.761247	1.35976	0.475936	2.17236	1.74099	2.10675	-1.21297	0.00115	Down	Response regulator, plant B-type, Signal transduction response regulator, receiver domain, Homeodomain-like, SANT/Myb domain, CheY-like superfamily, Myb domain, Myb domain, plants	GO:0005634;nucleus	GO:0003700;transcription factor activity, sequence-specific DNA binding;GO:0000156;phosphorelay response regulator activity;GO:0005515;protein binding;GO:0003677;DNA binding	GO:0009736;cytokinin-activated signaling pathway;GO:0009735;response to cytokinin;GO:0000160;phosphorelay signal transduction system;GO:0010082;regulation of root meristem growth;GO:0006355;regulation of transcription, DNA-templated;GO:0006351;transcription, DNA-templated	K14491:two-component response regulator ARR-B family;ko04075:Plant hormone signal transduction	PF00072.21:Response_reg;PF00249.28:Myb_DNA-binding
Nitab4.5_0004268g0030	2.75255	3.00136	2.91736	6.39663	6.87823	6.846	-1.21437	5e-05	Down	Serine/threonine- / dual specificity protein kinase, catalytic domain, Protein kinase-like domain, Serine/threonine-protein kinase, active site, Protein kinase domain, Protein kinase, ATP binding site, Leucine-rich repeat-containing N-terminal, type 2, Concanavalin A-like lectin/glucanase, subgroup	GO:0016021;integral component of membrane;GO:0005576;extracellular region;GO:0005886;plasma membrane	GO:0004675;transmembrane receptor protein serine/threonine kinase activity;GO:0016301;kinase activity;GO:0005524;ATP binding	GO:0006952;defense response;GO:0006468;protein phosphorylation;GO:0016032;viral process;GO:0007166;cell surface receptor signaling pathway	-	PF00069.22:Pkinase;PF08263.9:LRRNT_2;PF13855.3:LRR_8
Nitab4.5_0000388g0130	0.31566	0.338771	0.328654	0.697946	0.811825	0.772115	-1.21484	0.00125	Down	Armadillo-type fold, Armadillo-like helical	GO:0005634;nucleus	-	-	-	-
Nitab4.5_0005017g0030	1.47575	0.678118	1.27381	2.76459	2.96487	2.23162	-1.21573	0.0002	Down	Unknown	-	-	-	-	-
Nitab4.5_0001934g0020	1.20817	0.934417	0.62976	2.50682	2.4759	1.46291	-1.21721	0.0013	Down	Cytochrome P450, Cytochrome P450, E-class, group I, Cytochrome P450, conserved site	-	GO:0004497;monooxygenase activity	-	-	PF00067.19:p450
Nitab4.5_0000838g0060	27.2981	42.0846	33.3155	85.1866	72.1893	81.4834	-1.21775	5e-05	Down	Polyketide cyclase/dehydrase, START-like domain	GO:0005737;cytoplasm;GO:0005634;nucleus	GO:0004864;protein phosphatase inhibitor activity;GO:0004872;receptor activity;GO:0010427;abscisic acid binding	GO:0080163;regulation of protein serine/threonine phosphatase activity;GO:0009738;abscisic acid-activated signaling pathway	K14496:abscisic acid receptor PYR/PYL family;ko04075:Plant hormone signal transduction	PF10604.6:Polyketide_cyc2
Nitab4.5_0002859g0090	0.375097	0.355208	0.344588	1.00442	0.60529	0.892968	-1.21928	0.0005	Down	Phox homologous domain, PX-associated, sorting nexin 13, Phox-associated domain, Sorting nexin, C-terminal	GO:0005634;nucleus	GO:0035091;phosphatidylinositol binding	GO:0035556;intracellular signal transduction;GO:0007165;signal transduction	K17925:sorting nexin-13;	PF00787.21:PX;PF02194.12:PXA;PF08628.9:Nexin_C
Nitab4.5_0000918g0040	2.24146	2.86269	1.88821	4.95132	5.43962	5.88972	-1.21931	5e-05	Down	Phosphoesterase	GO:0005576;extracellular region;GO:0005886;plasma membrane	GO:0016788;hydrolase activity, acting on ester bonds;GO:0003993;acid phosphatase activity	GO:0009395;phospholipid catabolic process	K01114:phospholipase C [EC:3.1.4.3];ko00562:Inositol phosphate metabolism;ko00564:Glycerophospholipid metabolism;ko00565:Ether lipid metabolism	PF04185.11:Phosphoesterase
Nitab4.5_0001899g0090	11.6604	15.4956	9.53805	29.1992	27.6809	28.5687	-1.21952	5e-05	Down	Alpha/beta hydrolase fold-3	-	GO:0052689;carboxylic ester hydrolase activity;GO:0033987;2-hydroxyisoflavanone dehydratase activity	GO:0046287;isoflavonoid metabolic process;GO:0009717;isoflavonoid biosynthetic process	-	PF07859.10:Abhydrolase_3
Nitab4.5_0002928g0010	33.4595	29.0202	31.6112	70.2047	83.752	65.185	-1.21974	5e-05	Down	Unknown	GO:0005634;nucleus	-	-	-	PF15365.3:PNRC
Nitab4.5_0001913g0040	1.15838	2.01765	1.0058	3.16488	3.27004	3.30597	-1.21992	0.00775	Down	Unknown	GO:0005773;vacuole;GO:0009507;chloroplast	-	-	-	-
Nitab4.5_0002150g0030	1.92558	1.34374	2.88159	5.18697	4.88493	4.25793	-1.22015	5e-05	Down	Peptidase S10, serine carboxypeptidase, Peptidase S10, serine carboxypeptidase, active site	GO:0005773;vacuole	GO:0004185;serine-type carboxypeptidase activity	GO:0051603;proteolysis involved in cellular protein catabolic process	K16297:serine carboxypeptidase-like clade II [EC:3.4.16.-];	PF00450.19:Peptidase_S10
Nitab4.5_0000187g0310	2.16495	2.59415	1.26461	4.97089	5.64748	3.41557	-1.2202	0.0002	Down	DNA-binding WRKY, Zn-cluster domain	GO:0005634;nucleus	GO:0003700;transcription factor activity, sequence-specific DNA binding;GO:0043565;sequence-specific DNA binding;GO:0005516;calmodulin binding	GO:0006355;regulation of transcription, DNA-templated;GO:0006351;transcription, DNA-templated;GO:0019760;glucosinolate metabolic process	-	PF03106.12:WRKY;PF10533.6:Plant_zn_clust
Nitab4.5_0000130g0110	1.91093	3.04405	2.25224	5.01496	5.34104	6.44906	-1.22138	0.0038	Down	Unknown	GO:0016021;integral component of membrane;GO:0005739;mitochondrion	-	-	-	-
Nitab4.5_0001118g0020	11.0428	8.81065	12.5586	27.3819	22.8363	25.3665	-1.22157	5e-05	Down	6-phosphogluconolactonase, DevB-type, Glucosamine/galactosamine-6-phosphate isomerase	GO:0005829;cytosol;GO:0009507;chloroplast	GO:0003824;catalytic activity;GO:0017057;6-phosphogluconolactonase activity	GO:0009051;pentose-phosphate shunt, oxidative branch;GO:0005975;carbohydrate metabolic process	K01057:6-phosphogluconolactonase [EC:3.1.1.31];ko00030:Pentose phosphate pathway;ko01200:Carbon metabolism	PF01182.17:Glucosamine_iso
Nitab4.5_0005396g0070	9.48513	5.77544	7.43805	18.5376	17.1713	17.2335	-1.22181	5e-05	Down	Homeodomain-like, Myb domain, SANT/Myb domain, Myb-like domain	GO:0005634;nucleus	GO:0043565;sequence-specific DNA binding;GO:0044212;transcription regulatory region DNA binding;GO:0003700;transcription factor activity, sequence-specific DNA binding;GO:0001135;transcription factor activity, RNA polymerase II transcription factor recruiting;GO:0005515;protein binding;GO:0003677;DNA binding;GO:0000981;RNA polymerase II transcription factor activity, sequence-specific DNA binding	GO:1903086;negative regulation of sinapate ester biosynthetic process;GO:0009751;response to salicylic acid;GO:0009753;response to jasmonic acid;GO:0030154;cell differentiation;GO:0006357;regulation of transcription from RNA polymerase II promoter;GO:0045892;negative regulation of transcription, DNA-templated;GO:0006351;transcription, DNA-templated;GO:0010224;response to UV-B;GO:2000762;regulatio…	K09422:myb proto-oncogene protein, plant;	PF00249.28:Myb_DNA-binding
Nitab4.5_0002389g0090	3.8698	4.14233	4.66827	11.7516	9.17913	8.66296	-1.22269	5e-05	Down	F-box domain, F-box associated domain, type 3, F-box associated interaction domain	GO:0019005;SCF ubiquitin ligase complex	GO:0004842;ubiquitin-protein transferase activity	GO:0031146;SCF-dependent proteasomal ubiquitin-dependent protein catabolic process	-	PF00646.30:F-box;PF08268.9:FBA_3
Nitab4.5_0002556g0060	0.531384	0.178122	0.691785	1.11892	0.911232	1.24075	-1.22293	0.00145	Down	Terpenoid cyclases/protein prenyltransferase alpha-alpha toroid, Squalene cyclase, Terpene synthase, conserved site	-	GO:0042300;beta-amyrin synthase activity	GO:0019745;pentacyclic triterpenoid biosynthetic process	K15813:beta-amyrin synthase [EC:5.4.99.39];ko00909:Sesquiterpenoid and triterpenoid biosynthesis	PF13243.3:SQHop_cyclase_C;PF13249.3:SQHop_cyclase_N
Nitab4.5_0005412g0020	0.931017	1.24106	0.822607	2.46602	2.15274	2.37145	-1.22293	5e-05	Down	Disease resistance protein, P-loop containing nucleoside triphosphate hydrolase, NB-ARC	GO:0005739;mitochondrion	GO:0043531;ADP binding;GO:0005524;ATP binding	GO:0006952;defense response	K13459:disease resistance protein RPS2;	PF00931.19:NB-ARC;PF13855.3:LRR_8
Nitab4.5_0003431g0050	0.272761	0.584808	0.426265	0.993605	1.01362	0.990745	-1.22352	0.0049	Down	Protein kinase domain, Serine-threonine/tyrosine-protein kinase catalytic domain, Protein kinase-like domain, Leucine-rich repeat-containing N-terminal, type 2, Leucine-rich repeat	GO:0016021;integral component of membrane;GO:0016020;membrane;GO:0009507;chloroplast;GO:0005886;plasma membrane	GO:0004674;protein serine/threonine kinase activity;GO:0016301;kinase activity;GO:0005515;protein binding;GO:0005524;ATP binding;GO:0004672;protein kinase activity	GO:0006952;defense response;GO:0007169;transmembrane receptor protein tyrosine kinase signaling pathway;GO:0006468;protein phosphorylation;GO:1900150;regulation of defense response to fungus;GO:1900425;negative regulation of defense response to bacterium	-	PF07714.14:Pkinase_Tyr;PF08263.9:LRRNT_2
Nitab4.5_0007384g0010	36.8082	78.5614	31.3682	111.272	111.582	120.38	-1.22595	5e-05	Down	Ribose 5-phosphate isomerase, type A, Ribose-5-phosphate isomerase, type A, subgroup	GO:0005737;cytoplasm	GO:0004751;ribose-5-phosphate isomerase activity	GO:0009052;pentose-phosphate shunt, non-oxidative branch;GO:0008219;cell death;GO:0010228;vegetative to reproductive phase transition of meristem	K01807:ribose 5-phosphate isomerase A [EC:5.3.1.6];ko00030:Pentose phosphate pathway;ko00710:Carbon fixation in photosynthetic organisms;ko01200:Carbon metabolism;ko01230:Biosynthesis of amino acids	PF06026.11:Rib_5-P_isom_A
Nitab4.5_0022090g0010	0.959078	1.34131	0.738472	3.03786	2.0382	2.0339	-1.22631	0.00015	Down	RWP-RK domain	GO:0005634;nucleus	GO:0003700;transcription factor activity, sequence-specific DNA binding	GO:0006355;regulation of transcription, DNA-templated	-	-
Nitab4.5_0008398g0030	9.87645	9.73135	12.9092	25.1009	25.1734	25.8494	-1.22715	5e-05	Down	Transferase, Chloramphenicol acetyltransferase-like domain	-	GO:0047203;13-hydroxylupinine O-tigloyltransferase activity	GO:0009821;alkaloid biosynthetic process	-	PF02458.12:Transferase
Nitab4.5_0002320g0030	2.55139	3.02144	4.18261	8.38588	7.27217	7.18804	-1.22767	5e-05	Down	MIF4-like, type 1/2/3, MIF4G-like, type 3, Armadillo-type fold	-	-	GO:0009615;response to virus;GO:0046740;transport of virus in host, cell to cell	K03260:translation initiation factor 4G;ko03013:RNA transport	PF02854.16:MIF4G
Nitab4.5_0005915g0010	14.3711	20.696	13.1589	35.3549	38.6148	39.144	-1.22989	5e-05	Down	Lecithin:cholesterol/phospholipid:diacylglycerol acyltransferase	GO:0005773;vacuole;GO:0016021;integral component of membrane;GO:0005576;extracellular region;GO:0005774;vacuolar membrane	GO:0008374;O-acyltransferase activity;GO:0004607;phosphatidylcholine-sterol O-acyltransferase activity	GO:0006629;lipid metabolic process	K06129:lysophospholipase III [EC:3.1.1.5];ko00564:Glycerophospholipid metabolism;ko04142:Lysosome	PF02450.12:LCAT
Nitab4.5_0001422g0050	10.2755	4.36594	10.2399	18.3058	20.1485	19.9995	-1.23224	5e-05	Down	Protein of unknown function DUF4228, plant	GO:0005634;nucleus	-	-	-	PF14009.3:DUF4228
Nitab4.5_0007845g0010	3.70046	3.33321	3.35325	8.54789	8.46343	7.40256	-1.23293	5e-05	Down	Transcription factor GRAS	GO:0005634;nucleus	GO:0003700;transcription factor activity, sequence-specific DNA binding;GO:0043565;sequence-specific DNA binding	GO:0006355;regulation of transcription, DNA-templated	-	PF03514.11:GRAS
Nitab4.5_0000658g0020	14.3254	18.4889	13.8779	37.9171	35.7122	36.1646	-1.23354	5e-05	Down	Unknown	GO:0005634;nucleus;GO:0016021;integral component of membrane	-	-	-	-
Nitab4.5_0007888g0030	1.3508	3.46024	2.25755	5.54168	6.03169	5.0482	-1.23356	0.0007	Down	Unknown	GO:0005634;nucleus	-	-	-	-
Nitab4.5_0000123g0380	0.578976	0.507644	0.548484	1.82163	0.767419	1.25637	-1.23376	0.00425	Down	Peptidyl-prolyl cis-trans isomerase, FKBP-type, domain, Tetratricopeptide repeat, Tetratricopeptide-like helical, Tetratricopeptide repeat-containing domain, Peptidyl-prolyl cis-trans isomerase, FKBP-type	GO:0005789;endoplasmic reticulum membrane	GO:0005528;FK506 binding;GO:0003755;peptidyl-prolyl cis-trans isomerase activity	GO:0061077;chaperone-mediated protein folding	K09571:FK506-binding protein 4/5 [EC:5.2.1.8];	PF00254.25:FKBP_C;PF00515.25:TPR_1
Nitab4.5_0001945g0060	0.489587	0.831192	0.722512	1.67189	1.60933	1.52425	-1.23378	0.0009	Down	Tetratricopeptide-like helical, Tetratricopeptide repeat, Tetratricopeptide repeat-containing domain	GO:0005886;plasma membrane	GO:0005516;calmodulin binding	-	-	-
Nitab4.5_0001800g0010	7.85507	7.98886	7.94209	19.6625	18.1985	18.1203	-1.23484	5e-05	Down	Unknown	GO:0016021;integral component of membrane;GO:0005739;mitochondrion	-	-	-	-
Nitab4.5_0001558g0070	26.794	21.7947	22.9233	56.8711	54.9657	56.4691	-1.23483	5e-05	Down	Phox/Bem1p	GO:0009941;chloroplast envelope;GO:0005634;nucleus	-	-	-	PF00564.21:PB1
Nitab4.5_0008717g0020	30.2033	38.2483	31.5605	79.6513	76.0749	79.6565	-1.23483	5e-05	Down	PAS-associated, C-terminal, PAS domain, PAC motif	GO:0005737;cytoplasm;GO:0005634;nucleus	GO:0004674;protein serine/threonine kinase activity	GO:0035556;intracellular signal transduction	-	PF13426.4:PAS_9
Nitab4.5_0007025g0040	0.288092	1.54219	0.150189	1.04979	1.6683	1.94355	-1.23499	0.00785	Down	Fructose-1,6-bisphosphatase, active site, Fructose-1,6-bisphosphatase class 1/Sedoheputulose-1,7-bisphosphatase, Fructose-1,6-bisphosphatase	GO:0048046;apoplast;GO:0009570;chloroplast stroma;GO:0005829;cytosol;GO:0010319;stromule;GO:0009507;chloroplast	GO:0042132;fructose 1,6-bisphosphate 1-phosphatase activity;GO:0046872;metal ion binding	GO:0009735;response to cytokinin;GO:0009773;photosynthetic electron transport in photosystem I;GO:0005985;sucrose metabolic process;GO:0005986;sucrose biosynthetic process;GO:0030388;fructose 1,6-bisphosphate metabolic process;GO:0006002;fructose 6-phosphate metabolic process;GO:0009409;response to cold;GO:0006000;fructose metabolic process;GO:0015979;photosynthesis;GO:0019253;reductive pentose-p…	K03841:fructose-1,6-bisphosphatase I [EC:3.1.3.11];ko00010:Glycolysis / Gluconeogenesis;ko00030:Pentose phosphate pathway;ko00051:Fructose and mannose metabolism;ko00680:Methane metabolism;ko00710:Carbon fixation in photosynthetic organisms;ko01200:Carbon metabolism;ko04152:AMPK signaling pathway	PF00316.17:FBPase
Nitab4.5_0002898g0060	7.13576	5.04019	7.68591	15.1189	16.6541	15.0271	-1.23651	5e-05	Down	von Willebrand factor, type A	GO:0016020;membrane;GO:0005576;extracellular region;GO:0005886;plasma membrane	-	-	-	PF13768.3:VWA_3
Nitab4.5_0002473g0070	5.62472	20.5942	7.46	26.6697	27.1629	25.5301	-1.23661	5e-05	Down	NAD(P)-binding domain, Alcohol dehydrogenase superfamily, zinc-type, Alcohol dehydrogenase, C-terminal, GroES (chaperonin 10)-like, Alcohol dehydrogenase, zinc-type, conserved site, Alcohol dehydrogenase GroES-like	GO:0005737;cytoplasm;GO:0048046;apoplast	GO:0045551;cinnamyl-alcohol dehydrogenase activity;GO:0008270;zinc ion binding;GO:0052747;sinapyl alcohol dehydrogenase activity	GO:0009809;lignin biosynthetic process;GO:0009735;response to cytokinin;GO:0055114;oxidation-reduction process	K00083:cinnamyl-alcohol dehydrogenase [EC:1.1.1.195];ko00940:Phenylpropanoid biosynthesis	PF00107.23:ADH_zinc_N;PF08240.9:ADH_N
Nitab4.5_0002330g0130	2.86495	1.96346	1.81056	5.51768	5.07501	5.06914	-1.23822	5e-05	Down	Unknown	GO:0005634;nucleus	-	-	-	-
Nitab4.5_0010146g0020	12.6963	11.8817	11.3626	32.0733	25.2259	27.4886	-1.23824	5e-05	Down	EF-hand domain, EF-hand domain pair, Recoverin	GO:0005737;cytoplasm;GO:0005634;nucleus;GO:0005955;calcineurin complex;GO:0005886;plasma membrane	GO:0004723;calcium-dependent protein serine/threonine phosphatase activity;GO:0005509;calcium ion binding;GO:0005515;protein binding	GO:0005513;detection of calcium ion;GO:0030007;cellular potassium ion homeostasis;GO:0042539;hypotonic salinity response	K06268:serine/threonine-protein phosphatase 2B regulatory subunit;ko04010:MAPK signaling pathway;ko04020:Calcium signaling pathway;ko04022:cGMP-PKG signaling pathway;ko04114:Oocyte meiosis;ko04210:Apoptosis;ko04310:Wnt signaling pathway;ko04370:VEGF signaling pathway	PF13499.3:EF-hand_7
Nitab4.5_0005762g0010	0.641479	0.330403	0.667946	0.981205	1.45187	1.43786	-1.23913	0.0001	Down	WW domain, FF domain, Pre-mRNA-processing protein PRP40	GO:0005685;U1 snRNP;GO:0071004;U2-type prespliceosome	GO:0003723;RNA binding	GO:0000398;mRNA splicing, via spliceosome	K12821:pre-mRNA-processing factor 40;ko03040:Spliceosome	PF00397.23:WW;PF01846.16:FF
Nitab4.5_0003548g0040	2.41488	4.28759	1.85572	6.63322	6.31409	7.31288	-1.24327	5e-05	Down	Oligopeptide transporter, OPT superfamily	GO:0016020;membrane;GO:0005887;integral component of plasma membrane	GO:0035673;oligopeptide transmembrane transporter activity;GO:0015198;oligopeptide transporter activity	GO:0015031;protein transport;GO:0006857;oligopeptide transport	-	PF03169.12:OPT
Nitab4.5_0000620g0120	3.74756	2.98365	4.63636	9.37024	9.04905	8.50317	-1.24389	5e-05	Down	Protein of unknown function DUF642	GO:0005618;cell wall;GO:0005576;extracellular region;GO:0009505;plant-type cell wall	-	-	-	PF04862.9:DUF642
Nitab4.5_0007375g0060	1.72778	1.23061	1.32271	3.14958	3.1642	3.82614	-1.24398	0.00135	Down	Transcription factor TCP subgroup, Transcription factor, TCP	GO:0005634;nucleus	GO:0003700;transcription factor activity, sequence-specific DNA binding;GO:0000987;core promoter proximal region sequence-specific DNA binding;GO:0005515;protein binding;GO:0043565;sequence-specific DNA binding	GO:0006355;regulation of transcription, DNA-templated;GO:0008361;regulation of cell size;GO:0009653;anatomical structure morphogenesis;GO:0006351;transcription, DNA-templated;GO:1900056;negative regulation of leaf senescence	-	PF03634.10:TCP
Nitab4.5_0000232g0270	0.909216	0.564889	0.74738	2.26556	1.43586	1.56424	-1.24509	5e-05	Down	Protein kinase domain, Leucine-rich repeat-containing N-terminal, type 2, Leucine-rich repeat, Leucine rich repeat 4, Leucine-rich repeat, typical subtype, Tyrosine-protein kinase, active site, Concanavalin A-like lectin/glucanase, subgroup, Serine-threonine/tyrosine-protein kinase catalytic domain, Protein kinase-like domain	GO:0016021;integral component of membrane;GO:0005634;nucleus;GO:0016020;membrane;GO:0005886;plasma membrane;GO:0090406;pollen tube;GO:0009506;plasmodesma	GO:0004674;protein serine/threonine kinase activity;GO:0016301;kinase activity;GO:0005515;protein binding;GO:0005524;ATP binding	GO:0006468;protein phosphorylation;GO:0010183;pollen tube guidance	-	PF00069.22:Pkinase;PF07714.14:Pkinase_Tyr;PF08263.9:LRRNT_2;PF13855.3:LRR_8
Nitab4.5_0000041g0320	1.71399	2.26921	1.62839	5.23396	3.84786	4.23772	-1.24706	5e-05	Down	Signal transduction response regulator, receiver domain, Myb domain, Response regulator, plant B-type, SANT/Myb domain, Homeodomain-like, CheY-like superfamily, Myb domain, plants	GO:0005634;nucleus	GO:0003700;transcription factor activity, sequence-specific DNA binding;GO:0000156;phosphorelay response regulator activity;GO:0005515;protein binding;GO:0003677;DNA binding	GO:0009736;cytokinin-activated signaling pathway;GO:0009735;response to cytokinin;GO:0000160;phosphorelay signal transduction system;GO:0010082;regulation of root meristem growth;GO:0006355;regulation of transcription, DNA-templated;GO:0006351;transcription, DNA-templated	K14491:two-component response regulator ARR-B family;ko04075:Plant hormone signal transduction	PF00072.21:Response_reg;PF00249.28:Myb_DNA-binding
Nitab4.5_0000583g0240	19.9225	26.1969	24.3908	54.005	58.9107	54.5114	-1.24763	5e-05	Down	Ubiquitin-conjugating enzyme, E2, Ubiquitin-conjugating enzyme, active site, Ubiquitin-conjugating enzyme/RWD-like	GO:0005737;cytoplasm	GO:0031625;ubiquitin protein ligase binding;GO:0061630;ubiquitin protein ligase activity	GO:0006511;ubiquitin-dependent protein catabolic process	K10576:ubiquitin-conjugating enzyme E2 H [EC:6.3.2.19];ko04120:Ubiquitin mediated proteolysis	PF00179.23:UQ_con
Nitab4.5_0006971g0010	1.43136	3.69776	2.56817	6.71669	6.67914	4.88331	-1.24778	0.0019	Down	Unknown	GO:0005634;nucleus	-	-	-	-
Nitab4.5_0002232g0010	8.32296	8.55351	7.48714	20.1157	18.9435	18.8089	-1.24804	5e-05	Down	Transcription factor GRAS	GO:0005634;nucleus	GO:0003700;transcription factor activity, sequence-specific DNA binding;GO:0043565;sequence-specific DNA binding	GO:0006355;regulation of transcription, DNA-templated;GO:0090610;bundle sheath cell fate specification;GO:0048366;leaf development	-	PF03514.11:GRAS
Nitab4.5_0000143g0590	14.2565	7.06814	12.9667	29.3061	25.362	26.888	-1.24996	5e-05	Down	Cytochrome P450, Cytochrome P450, E-class, group I	GO:0016020;membrane	GO:0016709;oxidoreductase activity, acting on paired donors, with incorporation or reduction of molecular oxygen, NAD(P)H as one donor, and incorporation of one atom of oxygen	GO:0044550;secondary metabolite biosynthetic process	-	PF00067.19:p450
Nitab4.5_0002091g0050	1.07334	1.21726	1.14972	2.98776	2.23492	2.95965	-1.24997	5e-05	Down	Homeodomain-like, Zinc finger, RING/FYVE/PHD-type, Zinc finger, RING-type	GO:0000783;nuclear telomere cap complex	GO:0003691;double-stranded telomeric DNA binding	GO:0031627;telomeric loop formation	-	PF13639.3:zf-RING_2
Nitab4.5_0000037g0140	7.84969	11.3821	8.69843	23.083	21.1215	22.2359	-1.25023	5e-05	Down	EF-Hand 1, calcium-binding site, UDP-glucuronosyl/UDP-glucosyltransferase	GO:0043231;intracellular membrane-bounded organelle	GO:0080043;quercetin 3-O-glucosyltransferase activity;GO:0080044;quercetin 7-O-glucosyltransferase activity	GO:0009813;flavonoid biosynthetic process;GO:0052696;flavonoid glucuronidation	-	PF00201.15:UDPGT
Nitab4.5_0009517g0010	7.94919	9.30359	6.30444	19.766	17.9755	18.3062	-1.25049	5e-05	Down	Unknown	GO:0005739;mitochondrion	-	-	-	-
Nitab4.5_0006123g0010	0.381225	0.584346	0.368616	0.867755	1.12059	1.18682	-1.25087	0.00055	Down	Quinonprotein alcohol dehydrogenase-like domain	-	-	-	-	-
Nitab4.5_0007769g0010	0.831075	1.06715	0.606756	2.19586	1.78275	1.98397	-1.25114	0.00305	Down	Pentatricopeptide repeat, Tetratricopeptide-like helical	GO:0005739;mitochondrion	-	-	-	PF01535.17:PPR;PF12854.4:PPR_1;PF13041.3:PPR_2
Nitab4.5_0007001g0040	7.17654	6.09156	7.37968	14.6196	18.1172	16.4323	-1.25177	5e-05	Down	Glutathione peroxidase, Thioredoxin-like fold	GO:0005829;cytosol;GO:0005739;mitochondrion	GO:0004602;glutathione peroxidase activity	GO:0006979;response to oxidative stress;GO:0055114;oxidation-reduction process	K00432:glutathione peroxidase [EC:1.11.1.9];ko00480:Glutathione metabolism;ko00590:Arachidonic acid metabolism	PF00255.16:GSHPx
Nitab4.5_0002095g0080	41.339	48.7011	47.4912	111.62	109.633	106.252	-1.25175	5e-05	Down	Isochorismatase-like	GO:0005737;cytoplasm;GO:0005634;nucleus	GO:0008936;nicotinamidase activity;GO:0003824;catalytic activity	GO:0019365;pyridine nucleotide salvage;GO:0009737;response to abscisic acid	-	PF00857.17:Isochorismatase
Nitab4.5_0006928g0020	1.62123	3.26139	0.94202	4.76511	3.86967	5.2368	-1.25189	0.0023	Down	Cyclin P/U, Cyclin-like, Cyclin PHO80-like	GO:0005737;cytoplasm	-	-	-	PF08613.8:Cyclin
Nitab4.5_0010473g0020	0.623304	0.523401	0.677267	1.23372	1.78902	1.32176	-1.25211	0.0003	Down	SMAD/FHA domain, TSC-22 / Dip / Bun, Forkhead-associated (FHA) domain	-	-	-	-	PF00498.23:FHA
Nitab4.5_0000072g0520	0.904081	1.14565	0.599327	2.20793	1.58576	2.51618	-1.25213	0.00015	Down	Serine-threonine/tyrosine-protein kinase catalytic domain, Protein kinase-like domain, Protein kinase domain, Leucine-rich repeat-containing N-terminal, type 2	GO:0005886;plasma membrane	GO:0004674;protein serine/threonine kinase activity	-	-	PF07714.14:Pkinase_Tyr;PF08263.9:LRRNT_2
Nitab4.5_0005311g0020	0.758228	0.449169	0.585116	1.47569	1.47913	1.31585	-1.25248	5e-05	Down	HhH-GPD domain, DNA glycosylase, Endonuclease III-like, iron-sulphur cluster loop motif, Helix-turn-helix, base-excision DNA repair, C-terminal	GO:0005634;nucleus;GO:0005730;nucleolus	GO:0051539;4 iron, 4 sulfur cluster binding;GO:0019104;DNA N-glycosylase activity;GO:0003906;DNA-(apurinic or apyrimidinic site) lyase activity;GO:0005515;protein binding;GO:0003677;DNA binding;GO:0046872;metal ion binding	GO:0031936;negative regulation of chromatin silencing;GO:0006306;DNA methylation;GO:0006284;base-excision repair;GO:0006281;DNA repair;GO:0006342;chromatin silencing;GO:0080111;DNA demethylation;GO:0050832;defense response to fungus;GO:0006351;transcription, DNA-templated	-	PF15628.3:RRM_DME;PF15629.3:Perm-CXXC
Nitab4.5_0002091g0060	2.38611	0.874886	1.60417	3.65769	3.70314	4.23142	-1.2526	5e-05	Down	PAP/25A-associated, Nucleotidyl transferase domain	GO:0005634;nucleus	GO:0003729;mRNA binding	-	-	PF03828.16:PAP_assoc
Nitab4.5_0001516g0020	2.2408	1.03064	1.71409	3.91372	3.52837	4.43708	-1.25261	5e-05	Down	P-loop containing nucleoside triphosphate hydrolase, ATPase, AAA-2, Double Clp-N motif	GO:0005737;cytoplasm;GO:0005634;nucleus	GO:0005515;protein binding	GO:0019538;protein metabolic process;GO:0006355;regulation of transcription, DNA-templated;GO:0006351;transcription, DNA-templated	-	PF07724.11:AAA_2
Nitab4.5_0010082g0040	2.09134	3.20055	2.55343	7.07531	6.09908	5.51923	-1.25264	5e-05	Down	Myc-type, basic helix-loop-helix (bHLH) domain	GO:0005634;nucleus	GO:0001228;transcriptional activator activity, RNA polymerase II transcription regulatory region sequence-specific binding;GO:0001046;core promoter sequence-specific DNA binding	GO:0006366;transcription from RNA polymerase II promoter	-	-
Nitab4.5_0002694g0020	4.40602	8.00435	5.86368	14.3559	15.1283	14.0636	-1.25281	5e-05	Down	F-box domain, Leucine-rich repeat, cysteine-containing subtype	GO:0005737;cytoplasm	-	-	-	PF12937.4:F-box-like
Nitab4.5_0000125g0360	34.1202	31.4448	38.8869	80.9516	83.414	84.6301	-1.25328	5e-05	Down	Unknown	-	-	-	-	-
Nitab4.5_0001803g0050	2.98116	13.3319	3.25162	15.7382	15.02	15.9043	-1.25401	5e-05	Down	Aromatic-ring-hydroxylating dioxygenase, 2Fe-2S-binding site, Rieske [2Fe-2S] iron-sulphur domain, Pheophorbide a oxygenase	GO:0009535;chloroplast thylakoid membrane;GO:0042651;thylakoid membrane;GO:0009706;chloroplast inner membrane;GO:0009507;chloroplast	GO:0005506;iron ion binding;GO:0016705;oxidoreductase activity, acting on paired donors, with incorporation or reduction of molecular oxygen;GO:0010277;chlorophyllide a oxygenase [overall] activity;GO:0051537;2 iron, 2 sulfur cluster binding	GO:0015995;chlorophyll biosynthetic process;GO:0055114;oxidation-reduction process	K13600:chlorophyllide a oxygenase [EC:1.14.13.122];ko00860:Porphyrin and chlorophyll metabolism	PF00355.23:Rieske;PF08417.9:PaO
Nitab4.5_0005452g0010	0.475547	1.58545	0.165185	1.87683	1.13294	2.30315	-1.25494	0.00175	Down	BTB/POZ fold, NPH3 domain, BTB/POZ-like	GO:0005886;plasma membrane	GO:0004871;signal transducer activity	GO:0016567;protein ubiquitination;GO:0009416;response to light stimulus	-	PF03000.11:NPH3
Nitab4.5_0004425g0020	1.79862	1.11889	1.93505	4.06917	4.08077	3.43228	-1.25509	5e-05	Down	Cytochrome P450, E-class, group IV, Cytochrome P450, Cytochrome P450, conserved site	-	GO:0004497;monooxygenase activity	-	-	PF00067.19:p450
Nitab4.5_0003347g0100	8.42626	7.23061	7.68773	19.6726	18.8135	17.2439	-1.25537	5e-05	Down	Serine/threonine- / dual specificity protein kinase, catalytic domain, Ubiquitin-associated domain/translation elongation factor EF-Ts, N-terminal, Protein kinase, ATP binding site, Protein kinase-like domain, Kinase associated domain 1 (KA1), Protein kinase domain, Ubiquitin-associated/translation elongation factor EF1B, N-terminal, eukaryote, Serine/threonine-protein kinase, active site, KA1 do…	GO:0005737;cytoplasm;GO:0005634;nucleus	GO:0004674;protein serine/threonine kinase activity	GO:0006468;protein phosphorylation;GO:0035556;intracellular signal transduction	K07198:5'-AMP-activated protein kinase, catalytic alpha subunit [EC:2.7.11.11];ko04068:FoxO signaling pathway;ko04140:Regulation of autophagy;ko04150:mTOR signaling pathway;ko04151:PI3K-Akt signaling pathway;ko04152:AMPK signaling pathway	PF00069.22:Pkinase;PF00627.28:UBA;PF02149.16:KA1
Nitab4.5_0010626g0010	10.3541	13.4306	11.1032	26.1213	27.7276	29.4555	-1.25566	5e-05	Down	SWEET sugar transporter	GO:0016021;integral component of membrane	GO:0051119;sugar transmembrane transporter activity	GO:0008643;carbohydrate transport	K15382:solute carrier family 50 (sugar transporter);	PF03083.13:MtN3_slv
Nitab4.5_0000020g0070	0.728968	1.26705	0.665415	2.24177	2.03308	2.08075	-1.25582	0.0035	Down	N-acetyltransferase ESCO, zinc-finger, N-acetyltransferase ESCO, acetyl-transferase domain	GO:0005737;cytoplasm;GO:0005634;nucleus	GO:0016407;acetyltransferase activity;GO:0046872;metal ion binding	GO:0009553;embryo sac development;GO:0000070;mitotic sister chromatid segregation;GO:0048609;multicellular organismal reproductive process;GO:0000724;double-strand break repair via homologous recombination;GO:0034089;establishment of meiotic sister chromatid cohesion;GO:0045132;meiotic chromosome segregation;GO:0009793;embryo development ending in seed dormancy;GO:0048364;root development;GO:0060…	K11268:N-acetyltransferase [EC:2.3.1.-];	PF13878.3:zf-C2H2_3;PF13880.3:Acetyltransf_13
Nitab4.5_0008291g0010	1.34582	2.21227	1.1217	4.00369	3.9625	3.21237	-1.25622	5e-05	Down	PRONE domain	GO:0005739;mitochondrion;GO:0005886;plasma membrane	GO:0005089;Rho guanyl-nucleotide exchange factor activity	GO:0080092;regulation of pollen tube growth	-	PF03759.10:PRONE
Nitab4.5_0002302g0060	1.47153	1.59786	1.40861	3.52621	3.61023	3.56299	-1.25661	5e-05	Down	Pentatricopeptide repeat, Glycoside hydrolase, family 5, conserved site, Tetratricopeptide-like helical	GO:0043231;intracellular membrane-bounded organelle;GO:0009507;chloroplast	GO:0004519;endonuclease activity;GO:0003723;RNA binding	GO:0009451;RNA modification	K17964:leucine-rich PPR motif-containing protein, mitochondrial;	PF01535.17:PPR;PF13041.3:PPR_2;PF13812.3:PPR_3
Nitab4.5_0001319g0010	1.74492	1.45537	1.97917	3.99005	4.32248	4.0643	-1.25677	5e-05	Down	Pyridoxal phosphate-dependent transferase, major region, subdomain 2, EGF-like, alliinase, Pyridoxal phosphate-dependent transferase, major region, subdomain 1, Pyridoxal phosphate-dependent transferase, Allinase, C-terminal	GO:0005576;extracellular region	GO:0016846;carbon-sulfur lyase activity	-	-	PF04863.10:EGF_alliinase;PF04864.10:Alliinase_C
Nitab4.5_0006318g0030	1.24151	2.17868	1.06683	3.65995	3.49689	3.57865	-1.25856	5e-05	Down	ABC transporter-like, ABC transporter type 1, transmembrane domain, AAA+ ATPase domain, ABC transporter, transmembrane domain, ABC transporter, conserved site, P-loop containing nucleoside triphosphate hydrolase	GO:0016021;integral component of membrane	GO:0042626;ATPase activity, coupled to transmembrane movement of substances	GO:0055085;transmembrane transport	K05658:ATP-binding cassette, subfamily B (MDR/TAP), member 1 [EC:3.6.3.44];ko02010:ABC transporters	PF00005.24:ABC_tran;PF00664.20:ABC_membrane
Nitab4.5_0000639g0210	10.1302	6.71871	11.439	21.4344	23.3471	22.9407	-1.25944	5e-05	Down	RNA recognition motif domain, Ataxin-2, C-terminal, Nucleotide-binding, alpha-beta plait	GO:0005737;cytoplasm;GO:0005634;nucleus	GO:0003723;RNA binding	-	-	PF00076.19:RRM_1;PF07145.12:PAM2
Nitab4.5_0002365g0050	0.491851	0.713944	0.361548	1.13276	1.38911	1.23099	-1.25966	0.00035	Down	NB-ARC, P-loop containing nucleoside triphosphate hydrolase, Disease resistance protein	GO:0009506;plasmodesma	GO:0043531;ADP binding;GO:0005524;ATP binding	GO:0006952;defense response	-	PF00931.19:NB-ARC
Nitab4.5_0008455g0010	3.19517	2.93126	2.63012	6.56189	7.00672	7.42161	-1.26128	5e-05	Down	ABC transporter-like, ABC transporter, conserved site, AAA+ ATPase domain, ABC transporter type 1, transmembrane domain, P-loop containing nucleoside triphosphate hydrolase, ABC transporter, transmembrane domain	GO:0016021;integral component of membrane	GO:0042626;ATPase activity, coupled to transmembrane movement of substances	GO:0055085;transmembrane transport	K05658:ATP-binding cassette, subfamily B (MDR/TAP), member 1 [EC:3.6.3.44];ko02010:ABC transporters	PF00005.24:ABC_tran;PF00664.20:ABC_membrane
Nitab4.5_0000059g0230	7.87288	10.226	8.32228	20.4766	21.0301	21.8443	-1.26167	5e-05	Down	Pyruvate/Phosphoenolpyruvate kinase-like domain, PEP-utilising enzyme, mobile domain, ATP-grasp fold, subdomain 2, ATP-grasp fold, subdomain 1, Pyruvate, phosphate dikinase, PEP-utilising enzyme, active site, PEP-utilising enzyme, conserved site, PEP-utilising enzyme, C-terminal, Pyruvate phosphate dikinase, PEP/pyruvate-binding	GO:0009570;chloroplast stroma;GO:0005829;cytosol;GO:0005634;nucleus;GO:0009507;chloroplast	GO:0046872;metal ion binding;GO:0016301;kinase activity;GO:0005524;ATP binding;GO:0050242;pyruvate, phosphate dikinase activity	GO:0016310;phosphorylation;GO:0006090;pyruvate metabolic process;GO:0015979;photosynthesis	K01006:pyruvate, orthophosphate dikinase [EC:2.7.9.1];ko00620:Pyruvate metabolism;ko00710:Carbon fixation in photosynthetic organisms;ko00720:Carbon fixation pathways in prokaryotes;ko01200:Carbon metabolism	PF00391.20:PEP-utilizers;PF01326.16:PPDK_N;PF02896.15:PEP-utilizers_C
Nitab4.5_0000462g0160	8.32817	11.4303	7.17963	20.3666	22.7021	21.5451	-1.26219	5e-05	Down	Protein kinase domain, Serine-threonine/tyrosine-protein kinase catalytic domain, Protein kinase-like domain	GO:0016021;integral component of membrane;GO:0005886;plasma membrane	GO:0004674;protein serine/threonine kinase activity;GO:0016301;kinase activity;GO:0005524;ATP binding	GO:0007169;transmembrane receptor protein tyrosine kinase signaling pathway;GO:0006468;protein phosphorylation	-	PF07714.14:Pkinase_Tyr
Nitab4.5_0000269g0010	1.57983	4.12882	3.29358	7.02254	7.69737	6.88648	-1.26311	5e-05	Down	Unknown	GO:0009506;plasmodesma;GO:0005886;plasma membrane	-	GO:0009585;red, far-red light phototransduction	-	-
Nitab4.5_0000486g0020	2.17381	2.80697	3.0787	6.29511	7.21887	5.84258	-1.26406	5e-05	Down	Protein kinase, ATP binding site, Concanavalin A-like lectin/glucanase, subgroup, Serine/threonine- / dual specificity protein kinase, catalytic domain, Serine/threonine-protein kinase, active site, Protein kinase domain, Protein kinase-like domain	GO:0005886;plasma membrane	GO:0016301;kinase activity	GO:0016310;phosphorylation	-	PF00069.22:Pkinase
Nitab4.5_0007880g0090	0.615006	2.04885	0.498685	2.67667	2.57932	2.34043	-1.26424	0.0006	Down	UDP-glucuronosyl/UDP-glucosyltransferase	GO:0043231;intracellular membrane-bounded organelle	GO:0080043;quercetin 3-O-glucosyltransferase activity;GO:0080044;quercetin 7-O-glucosyltransferase activity	GO:0009813;flavonoid biosynthetic process;GO:0052696;flavonoid glucuronidation	-	PF00201.15:UDPGT
Nitab4.5_0000941g0160	2.76426	7.24425	4.57114	13.0262	12.003	10.0177	-1.26533	5e-05	Down	GroES (chaperonin 10)-like, Polyketide synthase, enoylreductase, Alcohol dehydrogenase, C-terminal, Alcohol dehydrogenase superfamily, zinc-type, NAD(P)-binding domain	GO:0005737;cytoplasm;GO:0005829;cytosol;GO:0005886;plasma membrane	GO:0032440;2-alkenal reductase [NAD(P)] activity	GO:0006979;response to oxidative stress;GO:0055114;oxidation-reduction process	-	PF00107.23:ADH_zinc_N;PF16884.2:ADH_N_2
Nitab4.5_0003488g0060	4.82235	5.03301	3.98022	11.8568	11.1672	10.2443	-1.26576	5e-05	Down	Phospholipase A2 domain	-	GO:0004623;phospholipase A2 activity	GO:0006644;phospholipid metabolic process;GO:0050482;arachidonic acid secretion	-	-
Nitab4.5_0006272g0050	2.48362	4.94561	2.23905	7.2025	7.26819	8.7889	-1.26649	0.0001	Down	Unknown	GO:0005634;nucleus;GO:0009507;chloroplast	-	-	-	-
Nitab4.5_0012853g0010	1.573	3.06253	1.768	5.08894	5.07601	5.24093	-1.26654	5e-05	Down	POX domain, Homeodomain-like, Homeobox domain, Homeobox KN domain	GO:0005634;nucleus	GO:0003700;transcription factor activity, sequence-specific DNA binding;GO:0003677;DNA binding	GO:0006355;regulation of transcription, DNA-templated;GO:0006351;transcription, DNA-templated	-	PF05920.8:Homeobox_KN;PF07526.8:POX
Nitab4.5_0000318g0030	4.44787	4.81271	4.29638	10.5678	10.7141	11.3719	-1.26822	5e-05	Down	RNA polymerase sigma-70, RNA polymerase sigma factor, region 3/4, Winged helix-turn-helix DNA-binding domain, RNA polymerase sigma factor, region 2, RNA polymerase sigma-70 like domain, RNA polymerase sigma-70 region 3, RNA polymerase sigma-70 region 2, RNA polymerase sigma-70 region 4	GO:0009507;chloroplast	GO:0003700;transcription factor activity, sequence-specific DNA binding;GO:0003899;DNA-directed 5'-3' RNA polymerase activity;GO:0016987;sigma factor activity;GO:0001053;plastid sigma factor activity;GO:0003677;DNA binding	GO:0006355;regulation of transcription, DNA-templated;GO:0019685;photosynthesis, dark reaction;GO:0071482;cellular response to light stimulus;GO:0006352;DNA-templated transcription, initiation;GO:2001141;regulation of RNA biosynthetic process	K03093:RNA polymerase sigma factor;	PF04539.13:Sigma70_r3;PF04542.11:Sigma70_r2;PF04545.13:Sigma70_r4
Nitab4.5_0000867g0110	0.548134	0.542494	0.483171	1.2287	1.33781	1.2252	-1.26859	0.00125	Down	P-loop containing nucleoside triphosphate hydrolase, NB-ARC, Disease resistance protein	GO:0005576;extracellular region	GO:0043531;ADP binding;GO:0005524;ATP binding;GO:0005515;protein binding	GO:0006952;defense response	-	PF00931.19:NB-ARC
Nitab4.5_0002756g0080	1.3771	1.59986	1.55398	3.72719	3.73931	3.45369	-1.26912	5e-05	Down	Protein kinase domain, Serine/threonine- / dual specificity protein kinase, catalytic domain, Serine/threonine-protein kinase, active site, Protein kinase, ATP binding site, Protein kinase-like domain	GO:0005634;nucleus;GO:0005886;plasma membrane	GO:0004693;cyclin-dependent protein serine/threonine kinase activity;GO:0016301;kinase activity	GO:0006468;protein phosphorylation	-	PF00069.22:Pkinase
Nitab4.5_0000770g0060	3.58206	5.2503	4.97845	12.0209	11.1047	10.2399	-1.27256	5e-05	Down	UDP-glucuronosyl/UDP-glucosyltransferase	GO:0043231;intracellular membrane-bounded organelle	GO:0080043;quercetin 3-O-glucosyltransferase activity;GO:0080044;quercetin 7-O-glucosyltransferase activity	GO:0009813;flavonoid biosynthetic process;GO:0052696;flavonoid glucuronidation	-	PF00201.15:UDPGT
Nitab4.5_0008075g0040	4.45085	3.98006	0.719485	6.57151	9.14005	6.39975	-1.27288	0.0065	Down	Acyl-CoA N-acyltransferase	-	-	-	-	-
Nitab4.5_0003330g0050	11.6792	9.63215	12.1912	24.8552	30.4014	25.7	-1.27288	5e-05	Down	Glycoside hydrolase, superfamily, Galactose mutarotase-like domain, Glycoside hydrolase, family 31	GO:0005618;cell wall;GO:0005829;cytosol;GO:0048046;apoplast;GO:0005576;extracellular region;GO:0009505;plant-type cell wall;GO:0009506;plasmodesma;GO:0009507;chloroplast	GO:0046556;alpha-L-arabinofuranosidase activity;GO:0030246;carbohydrate binding;GO:0080176;xyloglucan 1,6-alpha-xylosidase activity;GO:0004553;hydrolase activity, hydrolyzing O-glycosyl compounds;GO:0061634;alpha-D-xyloside xylohydrolase;GO:0009044;xylan 1,4-beta-xylosidase activity	GO:0046686;response to cadmium ion;GO:0071555;cell wall organization;GO:0010411;xyloglucan metabolic process;GO:0045493;xylan catabolic process	K15925:alpha-D-xyloside xylohydrolase [EC:3.2.1.177];	PF01055.23:Glyco_hydro_31;PF13802.3:Gal_mutarotas_2;PF16863.2:NtCtMGAM_N
Nitab4.5_0000377g0210	1.20392	2.87246	2.22217	4.8944	5.72215	4.61399	-1.27387	5e-05	Down	Myc-type, basic helix-loop-helix (bHLH) domain	GO:0005634;nucleus	GO:0003700;transcription factor activity, sequence-specific DNA binding;GO:0046983;protein dimerization activity;GO:0003677;DNA binding	GO:0006355;regulation of transcription, DNA-templated;GO:0010371;regulation of gibberellin biosynthetic process;GO:0006351;transcription, DNA-templated;GO:0045487;gibberellin catabolic process;GO:0007275;multicellular organism development	-	PF00010.23:HLH
Nitab4.5_0004025g0050	0.603275	0.582483	1.25649	1.92254	2.32755	1.65901	-1.27473	5e-05	Down	Pentatricopeptide repeat, Tetratricopeptide-like helical	GO:0009507;chloroplast	-	GO:0009793;embryo development ending in seed dormancy;GO:0010468;regulation of gene expression	-	PF01535.17:PPR
Nitab4.5_0005033g0010	4.1351	2.82891	4.24383	9.03078	8.91469	9.17312	-1.27477	5e-05	Down	Unknown	GO:0009506;plasmodesma;GO:0005739;mitochondrion	-	-	-	-
Nitab4.5_0002222g0060	14.7333	22.4427	16.5716	40.8504	47.4761	41.7268	-1.27483	5e-05	Down	Unknown	GO:0009570;chloroplast stroma;GO:0009507;chloroplast	-	GO:0010258;NADH dehydrogenase complex (plastoquinone) assembly	-	-
Nitab4.5_0000461g0230	1.73256	2.20711	0.860473	2.78122	4.38902	4.45285	-1.27584	0.00025	Down	Two pore domain potassium channel domain, EF-hand domain pair, EF-Hand 1, calcium-binding site, Two pore domain potassium channel	GO:0009705;plant-type vacuole membrane	-	-	K05389:potassium channel subfamily K, other eukaryote;	PF07885.13:Ion_trans_2
Nitab4.5_0000295g0160	0.769444	1.02355	0.480785	1.93366	1.68885	1.88442	-1.27616	0.0001	Down	Zinc finger, RING/FYVE/PHD-type, Zinc finger, RING-type	GO:0005737;cytoplasm	GO:0004842;ubiquitin-protein transferase activity	GO:0009966;regulation of signal transduction	-	PF13920.3:zf-C3HC4_3
Nitab4.5_0001507g0070	28.9954	26.8866	29.5494	72.8675	69.126	65.0664	-1.27721	5e-05	Down	Unknown	-	-	-	-	-
Nitab4.5_0001480g0150	6.00985	7.81245	6.38103	17.9262	16.2391	14.8103	-1.27747	0.004	Down	Complex 1 LYR protein	-	-	-	-	PF05347.12:Complex1_LYR
Nitab4.5_0001163g0060	0.211075	1.12807	0.660867	1.82744	1.2682	1.75277	-1.27751	0.0148	Down	Zinc finger, C2H2-like, Zinc finger, C2H2	GO:0005634;nucleus	GO:0003700;transcription factor activity, sequence-specific DNA binding;GO:0043565;sequence-specific DNA binding;GO:0044212;transcription regulatory region DNA binding	-	-	PF13912.3:zf-C2H2_6
Nitab4.5_0006002g0010	1.79462	1.15015	1.99863	4.90739	2.97868	4.0984	-1.27759	0.0011	Down	FAR1 DNA binding domain	GO:0005634;nucleus	GO:0003700;transcription factor activity, sequence-specific DNA binding	GO:0010018;far-red light signaling pathway;GO:0042753;positive regulation of circadian rhythm;GO:0009639;response to red or far red light;GO:0009585;red, far-red light phototransduction;GO:0045893;positive regulation of transcription, DNA-templated	-	PF03101.12:FAR1
Nitab4.5_0006775g0020	60.5736	119.658	57.7485	195.971	191.051	189.96	-1.27768	5e-05	Down	Protein of unknown function DUF3252	GO:0009535;chloroplast thylakoid membrane;GO:0009534;chloroplast thylakoid;GO:0010598;NAD(P)H dehydrogenase complex (plastoquinone);GO:0009507;chloroplast	GO:0048038;quinone binding;GO:0016491;oxidoreductase activity	GO:0006810;transport;GO:0009767;photosynthetic electron transport chain	-	PF11623.5:DUF3252
Nitab4.5_0004646g0010	8.23886	8.95109	8.58677	21.9313	19.5579	21.0152	-1.27789	5e-05	Down	Cytochrome P450, Cytochrome P450, conserved site, Cytochrome P450, E-class, group I	GO:0016020;membrane	GO:0016709;oxidoreductase activity, acting on paired donors, with incorporation or reduction of molecular oxygen, NAD(P)H as one donor, and incorporation of one atom of oxygen	GO:0044550;secondary metabolite biosynthetic process	-	PF00067.19:p450
Nitab4.5_0000002g0590	3.44447	3.30829	2.7854	6.70749	8.20123	8.25907	-1.28034	5e-05	Down	U box domain, Armadillo, Armadillo-type fold, Zinc finger, RING/FYVE/PHD-type, Armadillo-like helical	GO:0005737;cytoplasm;GO:0005634;nucleus	-	-	-	PF00514.20:Arm;PF04564.12:U-box
Nitab4.5_0001783g0130	2.84402	1.24798	3.49818	6.10309	6.6114	5.73175	-1.28112	0.0006	Down	Plastid lipid-associated protein/fibrillin conserved domain	GO:0009535;chloroplast thylakoid membrane;GO:0009534;chloroplast thylakoid;GO:0010287;plastoglobule;GO:0009507;chloroplast	GO:0005198;structural molecule activity	-	-	PF04755.9:PAP_fibrillin
Nitab4.5_0000461g0130	3.05101	2.62049	2.91254	6.39504	6.91451	7.55204	-1.28112	5e-05	Down	ABC transporter, conserved site, P-loop containing nucleoside triphosphate hydrolase, ABC transporter type 1, transmembrane domain, AAA+ ATPase domain, ABC transporter-like, ABC transporter, transmembrane domain	GO:0000325;plant-type vacuole;GO:0005773;vacuole;GO:0016021;integral component of membrane;GO:0005774;vacuolar membrane;GO:0048046;apoplast;GO:0005886;plasma membrane;GO:0009506;plasmodesma	GO:0008559;xenobiotic-transporting ATPase activity;GO:0042626;ATPase activity, coupled to transmembrane movement of substances;GO:0015431;glutathione S-conjugate-exporting ATPase activity;GO:0010290;chlorophyll catabolite transmembrane transporter activity;GO:0005524;ATP binding	GO:0055085;transmembrane transport	-	PF00005.24:ABC_tran;PF00664.20:ABC_membrane
Nitab4.5_0004070g0070	0.203455	0.109024	0.583006	0.555889	0.828829	0.791804	-1.28128	0.01605	Down	Glycosyl hydrolase family 100, Six-hairpin glycosidase-like	GO:0009507;chloroplast	-	-	-	PF12899.4:Glyco_hydro_100
Nitab4.5_0010832g0010	1.93351	1.38055	1.47805	4.34437	3.75946	3.54519	-1.28148	5e-05	Down	Protein kinase-like domain, Protein kinase domain, Serine/threonine- / dual specificity protein kinase, catalytic domain, Serine/threonine-protein kinase, active site	GO:0005737;cytoplasm;GO:0005634;nucleus;GO:0005886;plasma membrane	GO:0004674;protein serine/threonine kinase activity	GO:0035556;intracellular signal transduction	-	PF00069.22:Pkinase
Nitab4.5_0001468g0090	1.6438	2.33912	1.86021	5.37013	3.99949	4.83497	-1.28155	0.00035	Down	Transcription factor, MADS-box, Transcription factor, K-box	GO:0005634;nucleus	GO:0003700;transcription factor activity, sequence-specific DNA binding;GO:0046983;protein dimerization activity;GO:0000977;RNA polymerase II regulatory region sequence-specific DNA binding;GO:0005515;protein binding;GO:0000900;translation repressor activity, nucleic acid binding	GO:0010582;floral meristem determinacy;GO:0009910;negative regulation of flower development;GO:0010076;maintenance of floral meristem identity;GO:0030154;cell differentiation;GO:0000165;MAPK cascade;GO:0045944;positive regulation of transcription from RNA polymerase II promoter;GO:0006351;transcription, DNA-templated;GO:0009266;response to temperature stimulus;GO:0045892;negative regulation of tr…	-	PF00319.15:SRF-TF;PF01486.14:K-box
Nitab4.5_0006875g0040	1.40184	1.04755	1.85867	2.90136	3.60637	3.96766	-1.2819	5e-05	Down	Protein of unknown function DUF688	GO:0005634;nucleus	-	-	-	PF05097.9:DUF688
Nitab4.5_0011246g0010	0.543344	0.436859	0.566081	1.15457	1.43669	1.17475	-1.28424	0.0018	Down	Armadillo-type fold	GO:0005634;nucleus;GO:0000785;chromatin	-	GO:0007064;mitotic sister chromatid cohesion;GO:0006281;DNA repair	-	-
Nitab4.5_0001356g0110	5.66172	7.70241	3.69688	13.4213	13.7358	14.4002	-1.28439	5e-05	Down	Tubby C-terminal-like domain, LURP1-like domain	-	-	GO:0006952;defense response	-	PF04525.9:LOR
Nitab4.5_0002077g0070	0.869868	1.18427	0.627203	2.01063	2.43832	2.08317	-1.2846	5e-05	Down	Pentatricopeptide repeat, Tetratricopeptide-like helical	GO:0005739;mitochondrion;GO:0009507;chloroplast	GO:0004519;endonuclease activity;GO:0003723;RNA binding	GO:0009793;embryo development ending in seed dormancy;GO:0009451;RNA modification	-	PF13041.3:PPR_2;PF13812.3:PPR_3
Nitab4.5_0001775g0070	4.09651	5.50157	3.2445	9.85	10.9622	10.4869	-1.28518	5e-05	Down	IQ motif, EF-hand binding site, Domain of unknown function DUF4005, P-loop containing nucleoside triphosphate hydrolase	GO:0005634;nucleus;GO:0005886;plasma membrane	GO:0005516;calmodulin binding	-	-	PF00612.24:IQ;PF13178.3:DUF4005
Nitab4.5_0003038g0010	1.2423	0.926058	1.68862	3.19763	3.01118	3.19519	-1.2858	5e-05	Down	Mur ligase, central, UDP-MurNAc-pentapeptide synthetase, Mur ligase, C-terminal	-	GO:0016881;acid-amino acid ligase activity	GO:0009252;peptidoglycan biosynthetic process	-	PF02875.18:Mur_ligase_C;PF08245.9:Mur_ligase_M
Nitab4.5_0001725g0120	16.1032	12.4349	15.5832	35.5447	36.8935	35.1509	-1.28598	5e-05	Down	Unknown	-	GO:0016787;hydrolase activity	-	-	PF12697.4:Abhydrolase_6
Nitab4.5_0001456g0090	3.25881	3.0878	4.18077	8.10597	8.60113	8.97576	-1.28666	5e-05	Down	Peptidase S9, serine active site	GO:0009507;chloroplast	-	-	-	-
Nitab4.5_0001091g0010	22.3286	23.3197	23.3879	58.9058	54.9394	54.7149	-1.28784	5e-05	Down	Bifunctional nuclease domain	GO:0005634;nucleus	GO:0004518;nuclease activity	GO:0009611;response to wounding	-	PF02577.11:DNase-RNase
Nitab4.5_0001303g0060	0.241682	0.148129	0.467475	0.911713	0.680884	0.501613	-1.28856	0.00675	Down	Aldolase-type TIM barrel, Glycoside hydrolase, superfamily, Glycosyl hydrolases 36	GO:0005737;cytoplasm	GO:0047274;galactinol-sucrose galactosyltransferase activity;GO:0004553;hydrolase activity, hydrolyzing O-glycosyl compounds	GO:0005975;carbohydrate metabolic process	K06617:raffinose synthase [EC:2.4.1.82];ko00052:Galactose metabolism	PF05691.9:Raffinose_syn
Nitab4.5_0000991g0070	0.994341	0.966922	1.13159	2.71808	2.40471	2.43946	-1.28988	0.0019	Down	Myc-type, basic helix-loop-helix (bHLH) domain	GO:0005634;nucleus	GO:0001228;transcriptional activator activity, RNA polymerase II transcription regulatory region sequence-specific binding;GO:0001046;core promoter sequence-specific DNA binding	GO:0006366;transcription from RNA polymerase II promoter	-	PF00010.23:HLH
Nitab4.5_0002792g0060	0.816459	0.68727	0.850944	2.28409	1.90082	1.57366	-1.29018	0.0009	Down	The fantastic four family	GO:0009507;chloroplast	-	-	-	PF11250.5:FAF
Nitab4.5_0005173g0010	0.895386	0.832519	0.435139	1.98382	1.50977	1.79641	-1.2902	5e-05	Down	F-box domain	GO:0005634;nucleus	-	-	-	-
Nitab4.5_0001583g0030	0.78923	0.627212	0.760997	1.51705	1.92973	1.8807	-1.29082	5e-05	Down	Unknown	GO:0005794;Golgi apparatus;GO:0005634;nucleus;GO:0005739;mitochondrion	-	-	-	-
Nitab4.5_0006282g0060	3.77458	1.90733	2.94863	6.74199	7.03321	7.34458	-1.29107	5e-05	Down	Protein kinase-like domain, Concanavalin A-like lectin/glucanase, subgroup, Serine/threonine-protein kinase, active site, Wall-associated receptor kinase galacturonan-binding domain, Serine/threonine- / dual specificity protein kinase, catalytic domain, Protein kinase domain	GO:0005886;plasma membrane	GO:0004674;protein serine/threonine kinase activity	GO:0007166;cell surface receptor signaling pathway	-	PF00069.22:Pkinase;PF13947.3:GUB_WAK_bind
Nitab4.5_0003827g0050	1.21613	2.4506	1.97675	4.03154	4.54734	5.25038	-1.29307	5e-05	Down	Unknown	GO:0005634;nucleus	-	-	-	-
Nitab4.5_0003771g0020	6.85575	10.214	8.25054	20.3805	19.353	22.316	-1.29313	5e-05	Down	Unknown	GO:0009507;chloroplast;GO:0005886;plasma membrane	-	-	-	-
Nitab4.5_0005930g0010	1.04227	1.17219	0.99888	2.50017	2.58104	2.79831	-1.29404	5e-05	Down	Zinc finger, C6HC-type, Zinc finger, RING-type, conserved site, DNA/RNA helicase, ATP-dependent, DEAH-box type, conserved site, Domain of unknown function DUF1605, K Homology domain, Zinc finger, RING/FYVE/PHD-type, Zinc finger, RING-type, P-loop containing nucleoside triphosphate hydrolase, Helicase, superfamily 1/2, ATP-binding domain, Zinc finger, C2H2	GO:0005737;cytoplasm;GO:0005634;nucleus	GO:0004004;ATP-dependent RNA helicase activity	GO:0006396;RNA processing	K12818:ATP-dependent RNA helicase DHX8/PRP22 [EC:3.6.4.13];ko03040:Spliceosome	PF01485.18:IBR;PF07717.13:OB_NTP_bind
Nitab4.5_0009672g0040	1.28991	0.995321	1.29037	2.9135	2.96485	2.89157	-1.29438	5e-05	Down	SecY/SEC61-alpha family, SecY subunit domain	GO:0009535;chloroplast thylakoid membrane;GO:0016021;integral component of membrane;GO:0016020;membrane;GO:0009507;chloroplast	GO:0015450;P-P-bond-hydrolysis-driven protein transmembrane transporter activity;GO:0005515;protein binding	GO:0009306;protein secretion;GO:0015031;protein transport;GO:0010027;thylakoid membrane organization	K10956:protein transport protein SEC61 subunit alpha;ko03060:Protein export;ko04141:Protein processing in endoplasmic reticulum;ko04145:Phagosome	PF00344.17:SecY
Nitab4.5_0002473g0060	0.767084	0.391754	1.10336	2.06224	1.59737	1.89536	-1.29606	0.0001	Down	Leucine-rich repeat, Protein kinase domain, Protein kinase-like domain	GO:0016021;integral component of membrane;GO:0005886;plasma membrane	GO:0004675;transmembrane receptor protein serine/threonine kinase activity;GO:0004674;protein serine/threonine kinase activity;GO:0016301;kinase activity;GO:0005524;ATP binding	GO:0007169;transmembrane receptor protein tyrosine kinase signaling pathway;GO:0006468;protein phosphorylation;GO:0007623;circadian rhythm;GO:0007166;cell surface receptor signaling pathway	-	PF07714.14:Pkinase_Tyr
Nitab4.5_0000301g0080	18.4756	19.5547	20.8244	50.4047	46.6032	47.5734	-1.29665	5e-05	Down	Unknown	GO:0005634;nucleus	-	-	-	-
Nitab4.5_0001142g0070	11.0748	14.1696	10.4223	29.9941	28.549	29.1204	-1.2974	5e-05	Down	Pentatricopeptide repeat, Tetratricopeptide-like helical	GO:0009570;chloroplast stroma;GO:0009507;chloroplast	GO:0004519;endonuclease activity;GO:0003729;mRNA binding;GO:0000166;nucleotide binding	GO:0006397;mRNA processing;GO:0009451;RNA modification	-	PF01535.17:PPR;PF12854.4:PPR_1;PF13041.3:PPR_2
Nitab4.5_0003267g0020	0.419226	0.699053	0.242658	1.48474	1.03862	0.821801	-1.29747	0.0036	Down	RNA-binding, CRM domain	GO:0009507;chloroplast	-	-	-	PF01985.18:CRS1_YhbY
Nitab4.5_0002368g0120	1.62752	1.81844	2.08352	4.78549	4.3027	4.50389	-1.29755	5e-05	Down	RNA-binding protein Lupus La, Winged helix-turn-helix DNA-binding domain, Protein of unknown function DM15	GO:0005737;cytoplasm;GO:0005844;polysome;GO:0016020;membrane;GO:0010494;cytoplasmic stress granule;GO:0031931;TORC1 complex	GO:0003730;mRNA 3'-UTR binding;GO:0000339;RNA cap binding;GO:0045296;cadherin binding;GO:0008494;translation activator activity;GO:0008190;eukaryotic initiation factor 4E binding;GO:0031369;translation initiation factor binding;GO:0048027;mRNA 5'-UTR binding;GO:0003723;RNA binding	GO:0016239;positive regulation of macroautophagy;GO:0072752;cellular response to rapamycin;GO:0008283;cell proliferation;GO:0045070;positive regulation of viral genome replication;GO:0031929;TOR signaling;GO:0048255;mRNA stabilization;GO:0017148;negative regulation of translation;GO:0045727;positive regulation of translation;GO:0006413;translational initiation;GO:0038202;TORC1 signaling;GO:199092…	K18757:la-related protein 1;	PF05383.14:La
Nitab4.5_0001145g0040	13.5843	13.1968	13.1904	33.1892	32.648	32.4383	-1.29785	5e-05	Down	Cytochrome P450, Cytochrome P450, conserved site, Cytochrome P450, E-class, group I	-	GO:0004497;monooxygenase activity	-	-	PF00067.19:p450
Nitab4.5_0009049g0020	0.57235	1.06647	0.596041	1.86513	1.75626	1.87563	-1.29847	5e-05	Down	Leucine-rich repeat, Leucine rich repeat 4, Protein kinase-like domain, Serine/threonine- / dual specificity protein kinase, catalytic domain, Serine-threonine/tyrosine-protein kinase catalytic domain, Concanavalin A-like lectin/glucanase, subgroup, Leucine-rich repeat, typical subtype, Protein kinase domain	GO:0016021;integral component of membrane;GO:0005886;plasma membrane	GO:0004674;protein serine/threonine kinase activity;GO:0005524;ATP binding	GO:0007169;transmembrane receptor protein tyrosine kinase signaling pathway;GO:0006468;protein phosphorylation	-	PF00560.30:LRR_1;PF07714.14:Pkinase_Tyr;PF13516.3:LRR_6;PF13855.3:LRR_8
Nitab4.5_0004581g0010	0.994622	1.6897	1.03572	2.96835	3.17406	3.01044	-1.29891	5e-05	Down	RNA recognition motif 2, RNA recognition motif domain, Nucleotide-binding, alpha-beta plait	GO:0005634;nucleus	GO:0003723;RNA binding;GO:0003729;mRNA binding	GO:0051321;meiotic cell cycle;GO:0045927;positive regulation of growth;GO:0045836;positive regulation of meiotic nuclear division	-	PF00076.19:RRM_1;PF04059.9:RRM_2
Nitab4.5_0006244g0010	0.302895	1.73278	0.175258	1.47096	2.04881	1.92091	-1.29913	0.0003	Down	Glucose-methanol-choline oxidoreductase, N-terminal, Glucose-methanol-choline oxidoreductase, C-terminal, Alcohol dehydrogenase, long-chain fatty	-	GO:0046577;long-chain-alcohol oxidase activity	-	K17756:long-chain-alcohol oxidase [EC:1.1.3.20];	PF00732.16:GMC_oxred_N;PF05199.10:GMC_oxred_C
Nitab4.5_0000041g0020	22.6331	97.1786	18.4184	118.066	99.4202	122.922	-1.3002	5e-05	Down	Dormancyauxin associated	GO:0005634;nucleus	-	-	-	PF05564.9:Auxin_repressed
Nitab4.5_0001659g0160	0.481475	0.344413	0.640621	1.31513	1.21542	1.08255	-1.30086	0.00035	Down	Kinesin-like protein, Armadillo-like helical, Kinesin, motor domain, Armadillo, Armadillo-type fold, P-loop containing nucleoside triphosphate hydrolase, Kinesin, motor region, conserved site	GO:0005871;kinesin complex	GO:0008574;ATP-dependent microtubule motor activity, plus-end-directed	GO:0008104;protein localization;GO:0007018;microtubule-based movement;GO:0030705;cytoskeleton-dependent intracellular transport	-	PF00225.20:Kinesin;PF00514.20:Arm
Nitab4.5_0006657g0030	8.00249	7.04813	9.33134	19.9888	19.4718	20.6192	-1.30107	5e-05	Down	Zinc finger, RING-type, Zinc finger, RING/FYVE/PHD-type, Protease-associated domain, PA	GO:0000326;protein storage vacuole;GO:0016021;integral component of membrane;GO:0005576;extracellular region;GO:0032586;protein storage vacuole membrane;GO:0000139;Golgi membrane	GO:0008233;peptidase activity;GO:0008270;zinc ion binding;GO:0005515;protein binding	GO:0015031;protein transport	K15692:E3 ubiquitin-protein ligase RNF13 [EC:6.3.2.19];	PF13639.3:zf-RING_2
Nitab4.5_0005390g0030	0.393873	0.174052	0.265355	0.632825	0.675324	0.745328	-1.30119	0.00105	Down	XS domain	GO:0005655;nucleolar ribonuclease P complex	GO:0004526;ribonuclease P activity	GO:0090502;RNA phosphodiester bond hydrolysis, endonucleolytic	-	PF03468.11:XS
Nitab4.5_0000067g0130	1.66902	1.58914	1.41752	3.37835	3.92376	4.23424	-1.30294	5e-05	Down	Transcription factor, SBP-box	GO:0005634;nucleus	GO:0003700;transcription factor activity, sequence-specific DNA binding;GO:0044212;transcription regulatory region DNA binding;GO:0046872;metal ion binding;GO:0043565;sequence-specific DNA binding;GO:0003677;DNA binding	GO:0048510;regulation of timing of transition from vegetative to reproductive phase;GO:0006355;regulation of transcription, DNA-templated;GO:0048653;anther development;GO:0006351;transcription, DNA-templated	-	PF03110.11:SBP
Nitab4.5_0000691g0140	4.29602	6.42213	4.35436	12.6735	13.0386	11.502	-1.30393	5e-05	Down	Aldolase-type TIM barrel, Glycoside hydrolase, superfamily, Glycoside hydrolase, family 31, Galactose mutarotase-like domain, Glycoside hydrolase family 31, N-terminal domain	GO:0005773;vacuole;GO:0048046;apoplast;GO:0005829;cytosol;GO:0005576;extracellular region;GO:0009505;plant-type cell wall	GO:0030246;carbohydrate binding;GO:0004553;hydrolase activity, hydrolyzing O-glycosyl compounds	GO:0005975;carbohydrate metabolic process	K01187:alpha-glucosidase [EC:3.2.1.20];ko00052:Galactose metabolism;ko00500:Starch and sucrose metabolism	PF01055.23:Glyco_hydro_31;PF13802.3:Gal_mutarotas_2;PF16863.2:NtCtMGAM_N
Nitab4.5_0000387g0040	1.53642	0.883744	1.23391	3.01631	2.9424	3.06708	-1.30455	0.003	Down	Homeodomain-like, Myb domain, SANT/Myb domain	GO:0005634;nucleus	GO:0043565;sequence-specific DNA binding;GO:0044212;transcription regulatory region DNA binding;GO:0003700;transcription factor activity, sequence-specific DNA binding;GO:0001135;transcription factor activity, RNA polymerase II transcription factor recruiting;GO:0003677;DNA binding;GO:0000981;RNA polymerase II transcription factor activity, sequence-specific DNA binding	GO:0009737;response to abscisic acid;GO:0009753;response to jasmonic acid;GO:0030154;cell differentiation;GO:0006355;regulation of transcription, DNA-templated;GO:0006357;regulation of transcription from RNA polymerase II promoter;GO:0009416;response to light stimulus;GO:0010118;stomatal movement;GO:0009414;response to water deprivation;GO:0009751;response to salicylic acid	K09422:myb proto-oncogene protein, plant;	PF00249.28:Myb_DNA-binding
Nitab4.5_0001038g0010	1.72062	0.804545	2.13256	3.13625	3.69228	4.68833	-1.30604	0.00065	Down	Myc-type, basic helix-loop-helix (bHLH) domain	GO:0005634;nucleus	GO:0003700;transcription factor activity, sequence-specific DNA binding;GO:0046983;protein dimerization activity;GO:0003677;DNA binding	GO:0006355;regulation of transcription, DNA-templated;GO:0006351;transcription, DNA-templated	-	-
Nitab4.5_0002816g0020	4.64666	6.85255	4.67281	14.0195	13.3601	12.6177	-1.3064	5e-05	Down	Peroxisomal biogenesis factor 11	GO:0005778;peroxisomal membrane	-	GO:0044375;regulation of peroxisome size;GO:0016559;peroxisome fission	-	PF05648.11:PEX11
Nitab4.5_0003318g0120	1.17361	3.97391	1.22457	6.32768	4.86828	4.56818	-1.30681	0.0001	Down	Leucine-rich repeat, cysteine-containing subtype	GO:0005634;nucleus	GO:0004842;ubiquitin-protein transferase activity	GO:0006511;ubiquitin-dependent protein catabolic process	K10268:F-box and leucine-rich repeat protein 2/20;	PF13516.3:LRR_6
Nitab4.5_0004582g0010	0.840225	1.22156	0.250216	1.96796	1.69881	2.05548	-1.30744	0.00135	Down	Ion channel regulatory protein, UNC-93, Major facilitator superfamily domain, general substrate transporter	-	-	-	-	PF05978.13:UNC-93
Nitab4.5_0004910g0010	3.3587	4.92387	2.88648	9.66074	8.64268	9.35662	-1.30829	5e-05	Down	Major facilitator superfamily domain, Major facilitator superfamily, Major facilitator superfamily domain, general substrate transporter	GO:0016021;integral component of membrane;GO:0016020;membrane	GO:0005351;sugar:proton symporter activity;GO:0015144;carbohydrate transmembrane transporter activity	GO:0055085;transmembrane transport	-	PF07690.13:MFS_1
Nitab4.5_0000461g0140	3.29679	3.00691	3.43986	8.39413	6.99024	8.75627	-1.30894	5e-05	Down	Serine acetyltransferase, N-terminal, Serine O-acetyltransferase, Hexapeptide transferase, conserved site, Trimeric LpxA-like, Bacterial transferase hexapeptide repeat	GO:0005829;cytosol;GO:0005739;mitochondrion;GO:0009507;chloroplast	GO:0009001;serine O-acetyltransferase activity;GO:0008270;zinc ion binding;GO:0005515;protein binding	GO:0046686;response to cadmium ion;GO:0006535;cysteine biosynthetic process from serine;GO:0019344;cysteine biosynthetic process	K00640:serine O-acetyltransferase [EC:2.3.1.30];ko00270:Cysteine and methionine metabolism;ko00920:Sulfur metabolism;ko01200:Carbon metabolism;ko01230:Biosynthesis of amino acids	PF00132.21:Hexapep;PF06426.11:SATase_N
Nitab4.5_0000117g0160	9.70557	7.01663	11.295	21.8024	23.3915	24.2243	-1.309	5e-05	Down	Exostosin-like	GO:0005794;Golgi apparatus;GO:0016020;membrane;GO:0005768;endosome;GO:0005802;trans-Golgi network	GO:0003824;catalytic activity;GO:0016740;transferase activity	-	-	PF03016.12:Exostosin
Nitab4.5_0001989g0010	6.73458	6.20232	5.73067	16.3349	14.7621	15.164	-1.30926	5e-05	Down	3-oxo-5-alpha-steroid 4-dehydrogenase, C-terminal	GO:0009941;chloroplast envelope;GO:0016021;integral component of membrane;GO:0009507;chloroplast	GO:0016627;oxidoreductase activity, acting on the CH-CH group of donors;GO:0003865;3-oxo-5-alpha-steroid 4-dehydrogenase activity	GO:0006629;lipid metabolic process	-	PF02544.13:Steroid_dh
Nitab4.5_0005042g0040	5.53102	6.91246	5.17774	13.7689	14.9578	14.96	-1.30988	5e-05	Down	NB-ARC, Disease resistance protein, P-loop containing nucleoside triphosphate hydrolase	-	-	GO:0006952;defense response	-	PF00931.19:NB-ARC
Nitab4.5_0013836g0010	2.48469	1.60537	2.22562	4.84078	6.00121	4.82416	-1.31064	5e-05	Down	ABC transporter-like, ABC transporter type 1, transmembrane domain, AAA+ ATPase domain, P-loop containing nucleoside triphosphate hydrolase, ABC transporter, transmembrane domain	GO:0000325;plant-type vacuole;GO:0005773;vacuole;GO:0016021;integral component of membrane;GO:0005774;vacuolar membrane;GO:0048046;apoplast;GO:0005886;plasma membrane;GO:0009506;plasmodesma	GO:0008559;xenobiotic-transporting ATPase activity;GO:0042626;ATPase activity, coupled to transmembrane movement of substances;GO:0015431;glutathione S-conjugate-exporting ATPase activity;GO:0010290;chlorophyll catabolite transmembrane transporter activity;GO:0005524;ATP binding	GO:0055085;transmembrane transport	-	PF00005.24:ABC_tran;PF00664.20:ABC_membrane
Nitab4.5_0004869g0030	5.57934	21.7806	5.43274	25.7587	25.3766	30.307	-1.3124	5e-05	Down	DOMON domain, Uncharacterised conserved protein UCP037471, Cytochrome b561/ferric reductase transmembrane	GO:0016021;integral component of membrane;GO:0016020;membrane;GO:0009506;plasmodesma;GO:0005886;plasma membrane;GO:0009507;chloroplast	GO:0046872;metal ion binding	GO:0007275;multicellular organism development;GO:0055114;oxidation-reduction process	-	PF04526.10:DUF568
Nitab4.5_0000624g0060	11.6124	11.2216	12.5401	30.1503	29.2655	28.4523	-1.31264	5e-05	Down	Cytochrome P450, Cytochrome P450, conserved site, Cytochrome P450, E-class, group I	GO:0016021;integral component of membrane;GO:0005576;extracellular region	GO:0004497;monooxygenase activity;GO:0016705;oxidoreductase activity, acting on paired donors, with incorporation or reduction of molecular oxygen;GO:0019825;oxygen binding;GO:0005506;iron ion binding;GO:0020037;heme binding	GO:0055114;oxidation-reduction process	-	PF00067.19:p450
Nitab4.5_0026398g0010	0.339437	2.30334	0.117919	2.31873	2.42616	2.11368	-1.31288	0.00025	Down	Unknown	GO:0009507;chloroplast	-	-	-	-
Nitab4.5_0007436g0010	11.1627	19.6101	11.2877	33.7733	35.0131	35.7357	-1.31327	5e-05	Down	Glutathione S-transferase, C-terminal, Glutathione S-transferase, N-terminal, Glutathione S-transferase, C-terminal-like, Thioredoxin-like fold	GO:0005737;cytoplasm	GO:0004364;glutathione transferase activity	GO:0009407;toxin catabolic process;GO:0006749;glutathione metabolic process	K00799:glutathione S-transferase [EC:2.5.1.18];ko00480:Glutathione metabolism;ko00980:Metabolism of xenobiotics by cytochrome P450;ko00982:Drug metabolism - cytochrome P450	PF00043.22:GST_C;PF02798.17:GST_N
Nitab4.5_0000403g0010	19.088	29.7935	19.27	55.0096	58.3951	56.0405	-1.314	5e-05	Down	ER lumen protein retaining receptor	GO:0016021;integral component of membrane;GO:0005739;mitochondrion	GO:0046923;ER retention sequence binding;GO:0004872;receptor activity	GO:0015031;protein transport;GO:0006621;protein retention in ER lumen	K10949:ER lumen protein retaining receptor;	PF00810.15:ER_lumen_recept
Nitab4.5_0004715g0010	1.50505	0.742115	1.81294	2.42702	4.67118	3.00444	-1.31514	0.0015	Down	ENTH/VHS, Epsin-like, N-terminal, AP180 N-terminal homology (ANTH) domain	GO:0005794;Golgi apparatus;GO:0005905;clathrin-coated pit;GO:0005739;mitochondrion;GO:0030136;clathrin-coated vesicle	GO:0005543;phospholipid binding	GO:0006897;endocytosis	-	PF07651.13:ANTH
Nitab4.5_0000481g0040	1.09778	1.48864	0.457853	2.46683	2.76263	2.3547	-1.31689	0.0004	Down	Nucleotide sugar epimerase, NAD-dependent epimerase/dehydratase, NAD(P)-binding domain	GO:0005794;Golgi apparatus;GO:0016021;integral component of membrane;GO:0016020;membrane;GO:0032580;Golgi cisterna membrane	GO:0003824;catalytic activity;GO:0050378;UDP-glucuronate 4-epimerase activity	GO:0009225;nucleotide-sugar metabolic process;GO:0005975;carbohydrate metabolic process	K08679:UDP-glucuronate 4-epimerase [EC:5.1.3.6];ko00500:Starch and sucrose metabolism;ko00520:Amino sugar and nucleotide sugar metabolism	PF01370.18:Epimerase
Nitab4.5_0000495g0170	3.00439	2.36443	1.53382	6.64601	5.46971	5.09078	-1.31773	5e-05	Down	AMP-dependent synthetase/ligase, AMP-binding enzyme C-terminal domain, AMP-binding, conserved site	GO:0005739;mitochondrion	GO:0016874;ligase activity	GO:0006631;fatty acid metabolic process	-	PF00501.25:AMP-binding;PF13193.3:AMP-binding_C
Nitab4.5_0003540g0140	1.68614	1.02383	1.1265	3.27337	3.19142	3.10338	-1.31847	5e-05	Down	SET domain, Histone-lysine N-methyltransferase, EZ	GO:0005634;nucleus;GO:0031519;PcG protein complex;GO:0009506;plasmodesma;GO:0005677;chromatin silencing complex	GO:0003700;transcription factor activity, sequence-specific DNA binding;GO:0018024;histone-lysine N-methyltransferase activity;GO:0005515;protein binding;GO:0003727;single-stranded RNA binding	GO:0006355;regulation of transcription, DNA-templated;GO:0006349;regulation of gene expression by genetic imprinting;GO:0006351;transcription, DNA-templated;GO:0009960;endosperm development	K11430:histone-lysine N-methyltransferase EZH2 [EC:2.1.1.43];	PF00856.25:SET
Nitab4.5_0005633g0010	1.84719	2.41195	1.14308	4.67937	4.60461	4.19363	-1.31894	5e-05	Down	UDP-glucuronosyl/UDP-glucosyltransferase	GO:0043231;intracellular membrane-bounded organelle	GO:0080043;quercetin 3-O-glucosyltransferase activity;GO:0080044;quercetin 7-O-glucosyltransferase activity	GO:0009813;flavonoid biosynthetic process;GO:0052696;flavonoid glucuronidation	-	PF00201.15:UDPGT
Nitab4.5_0001244g0130	4.9153	6.41241	5.1538	13.0943	14.238	13.7861	-1.31893	5e-05	Down	Peptidase S8, subtilisin-related, Peptidase S8, subtilisin, His-active site, Peptidase S8/S53 domain, Proteinase inhibitor I9, Peptidase S8, subtilisin, Ser-active site	GO:0005618;cell wall	GO:0004252;serine-type endopeptidase activity	-	-	PF00082.19:Peptidase_S8;PF05922.13:Inhibitor_I9
Nitab4.5_0002160g0140	3.82947	8.80466	2.09764	11.6028	12.2421	12.9183	-1.31933	5e-05	Down	Domain of unknown function DUF296	GO:0005634;nucleus	GO:0003677;DNA binding	GO:0006355;regulation of transcription, DNA-templated;GO:0006351;transcription, DNA-templated	-	PF03479.12:DUF296
Nitab4.5_0003669g0010	4.71854	1.79927	4.46408	8.04687	10.0206	9.34563	-1.31974	5e-05	Down	Phosphoenolpyruvate carboxylase, active site, Phosphoenolpyruvate carboxylase, Pyruvate/Phosphoenolpyruvate kinase-like domain, Phosphoenolpyruvate carboxylase, bacterial/plant-type	GO:0005829;cytosol	GO:0008964;phosphoenolpyruvate carboxylase activity	-	K01595:phosphoenolpyruvate carboxylase [EC:4.1.1.31];ko00620:Pyruvate metabolism;ko00680:Methane metabolism;ko00710:Carbon fixation in photosynthetic organisms;ko00720:Carbon fixation pathways in prokaryotes;ko01200:Carbon metabolism	PF00311.14:PEPcase
Nitab4.5_0005197g0010	5.19308	5.74028	4.44341	13.2933	12.3306	12.7646	-1.31993	5e-05	Down	Proton-dependent oligopeptide transporter family, Major facilitator superfamily domain, general substrate transporter	-	GO:0015112;nitrate transmembrane transporter activity	GO:0010015;root morphogenesis;GO:0042128;nitrate assimilation	K14638:solute carrier family 15 (peptide/histidine transporter), member 3/4;	PF00854.18:PTR2
Nitab4.5_0000961g0140	2.65409	2.35321	3.02238	6.18693	7.55542	6.31655	-1.32083	5e-05	Down	Ternary complex factor MIP1, leucine-zipper, Domain of unknown function DUF547	GO:0005634;nucleus	-	-	-	PF04784.11:DUF547;PF14389.3:Lzipper-MIP1
Nitab4.5_0000338g0220	0.4553	0.355403	0.237009	0.791346	0.904805	0.923459	-1.32211	0.0001	Down	P-loop containing nucleoside triphosphate hydrolase, NB-ARC, Late blight resistance protein R1	GO:0009506;plasmodesma	GO:0043531;ADP binding;GO:0005524;ATP binding	GO:0006952;defense response	-	PF00931.19:NB-ARC;PF12061.5:DUF3542
Nitab4.5_0006756g0030	5.36396	9.39406	9.19512	17.6804	20.669	21.5598	-1.32256	5e-05	Down	Bacterial transferase hexapeptide repeat, Trimeric LpxA-like, Serine O-acetyltransferase, Hexapeptide transferase, conserved site, Serine acetyltransferase, N-terminal	GO:0005634;nucleus;GO:0005829;cytosol;GO:0005739;mitochondrion;GO:0009507;chloroplast	GO:0009001;serine O-acetyltransferase activity	GO:0009409;response to cold;GO:0006535;cysteine biosynthetic process from serine;GO:0019344;cysteine biosynthetic process;GO:0009970;cellular response to sulfate starvation	K00640:serine O-acetyltransferase [EC:2.3.1.30];ko00270:Cysteine and methionine metabolism;ko00920:Sulfur metabolism;ko01200:Carbon metabolism;ko01230:Biosynthesis of amino acids	PF00132.21:Hexapep;PF06426.11:SATase_N
Nitab4.5_0002070g0010	686.311	716.102	663.513	1789.27	1713.79	1667.53	-1.32354	5e-05	Down	Unknown	-	-	-	-	-
Nitab4.5_0004731g0050	6.82233	8.20153	6.70527	17.833	19.0768	17.4995	-1.32423	5e-05	Down	Permease, cytosine/purines, uracil, thiamine, allantoin	GO:0005886;plasma membrane	GO:0015205;nucleobase transmembrane transporter activity	GO:0015851;nucleobase transport	K03457:nucleobase:cation symporter-1, NCS1 family;	PF02133.12:Transp_cyt_pur
Nitab4.5_0000175g0410	5.91815	8.45244	6.23296	17.6881	15.811	18.1705	-1.32642	5e-05	Down	Protein of unknown function DUF247, plant	GO:0016021;integral component of membrane;GO:0005886;plasma membrane	-	-	-	PF03140.12:DUF247
Nitab4.5_0010709g0010	0.281216	0.703377	0.244165	1.15247	1.00486	0.924179	-1.32644	0.0045	Down	Amino acid/polyamine transporter I	GO:0005887;integral component of plasma membrane	GO:0015297;antiporter activity;GO:0015179;L-amino acid transmembrane transporter activity	-	-	PF13520.3:AA_permease_2;PF13906.3:AA_permease_C
Nitab4.5_0000231g0050	29.3475	33.4839	34.5484	77.6276	84.4774	82.1137	-1.32648	5e-05	Down	Glucosamine/galactosamine-6-phosphate isomerase, 6-phosphogluconolactonase, DevB-type	GO:0005829;cytosol;GO:0009507;chloroplast	GO:0003824;catalytic activity;GO:0017057;6-phosphogluconolactonase activity	GO:0009051;pentose-phosphate shunt, oxidative branch;GO:0005975;carbohydrate metabolic process	K01057:6-phosphogluconolactonase [EC:3.1.1.31];ko00030:Pentose phosphate pathway;ko01200:Carbon metabolism	PF01182.17:Glucosamine_iso
Nitab4.5_0000828g0030	0.990347	0.986319	1.28937	2.41551	3.0024	2.78958	-1.3294	5e-05	Down	Protein kinase domain, Serine/threonine- / dual specificity protein kinase, catalytic domain, Protein kinase, ATP binding site, Serine/threonine-protein kinase, active site, Protein kinase-like domain	GO:0005737;cytoplasm	GO:0016301;kinase activity	GO:0016310;phosphorylation	K08269:serine/threonine-protein kinase ULK/ATG1 [EC:2.7.11.1];ko04140:Regulation of autophagy;ko04150:mTOR signaling pathway	PF00069.22:Pkinase
Nitab4.5_0012070g0010	3.80471	6.66826	4.35526	12.5611	12.6994	12.0257	-1.3303	5e-05	Down	EEIG1/EHBP1 N-terminal domain	GO:0005829;cytosol;GO:0005886;plasma membrane;GO:0005622;intracellular;GO:0005623;cell;GO:0009507;chloroplast	-	GO:0031022;nuclear migration along microfilament;GO:1902265;abscisic acid homeostasis;GO:0009738;abscisic acid-activated signaling pathway;GO:0009637;response to blue light;GO:0030036;actin cytoskeleton organization;GO:0030048;actin filament-based movement;GO:0006970;response to osmotic stress;GO:0009787;regulation of abscisic acid-activated signaling pathway;GO:0009902;chloroplast relocation;GO:…	-	PF10358.6:NT-C2
Nitab4.5_0001160g0070	2.49487	3.23234	2.66069	6.34157	7.3653	7.40651	-1.33178	5e-05	Down	Lipid-binding serum glycoprotein, N-terminal, Lipid-binding serum glycoprotein, C-terminal, Bactericidal permeability-increasing protein, alpha/beta domain	GO:0005773;vacuole;GO:0005576;extracellular region;GO:0005615;extracellular space;GO:0005774;vacuolar membrane	GO:0008289;lipid binding;GO:0001530;lipopolysaccharide binding	GO:1903409;reactive oxygen species biosynthetic process;GO:0010468;regulation of gene expression	-	PF01273.22:LBP_BPI_CETP;PF02886.14:LBP_BPI_CETP_C
Nitab4.5_0011395g0010	9.51157	9.74673	10.5293	25.3448	25.8943	23.7897	-1.33273	5e-05	Down	UDP-glucuronosyl/UDP-glucosyltransferase	GO:0043231;intracellular membrane-bounded organelle	GO:0080043;quercetin 3-O-glucosyltransferase activity;GO:0080044;quercetin 7-O-glucosyltransferase activity	GO:0009813;flavonoid biosynthetic process;GO:0052696;flavonoid glucuronidation	-	PF00201.15:UDPGT
Nitab4.5_0000212g0130	4.17018	4.037	4.45896	10.6864	10.8222	10.417	-1.33374	5e-05	Down	Serine/threonine- / dual specificity protein kinase, catalytic domain, Protein kinase-like domain, Kinase associated domain 1 (KA1), Ubiquitin-associated domain/translation elongation factor EF-Ts, N-terminal, Protein kinase, ATP binding site, Protein kinase domain, Serine/threonine-protein kinase, active site, Ubiquitin-associated/translation elongation factor EF1B, N-terminal, eukaryote, KA1 do…	GO:0005737;cytoplasm;GO:0005634;nucleus	GO:0004674;protein serine/threonine kinase activity	GO:0006468;protein phosphorylation;GO:0035556;intracellular signal transduction	K07198:5'-AMP-activated protein kinase, catalytic alpha subunit [EC:2.7.11.11];ko04068:FoxO signaling pathway;ko04140:Regulation of autophagy;ko04150:mTOR signaling pathway;ko04151:PI3K-Akt signaling pathway;ko04152:AMPK signaling pathway	PF00069.22:Pkinase;PF00627.28:UBA;PF02149.16:KA1
Nitab4.5_0001084g0030	1.6105	1.72441	1.67909	4.14615	3.8445	4.65115	-1.33417	5e-05	Down	PC-Esterase, PMR5 N-terminal domain	GO:0005794;Golgi apparatus	GO:0016413;O-acetyltransferase activity	GO:0071554;cell wall organization or biogenesis	-	PF13839.3:PC-Esterase;PF14416.3:PMR5N
Nitab4.5_0011808g0010	1.11089	0.730245	1.04509	2.15365	2.67323	2.45443	-1.33501	5e-05	Down	Protein of unknown function DUF789	-	-	-	-	-
Nitab4.5_0002809g0030	2.64452	1.40126	2.84118	5.55581	6.35024	5.47081	-1.33523	5e-05	Down	Tetratricopeptide-like helical	GO:0005737;cytoplasm;GO:0005634;nucleus;GO:0005829;cytosol	-	-	K03255:protein TIF31;	PF12807.4:eIF3_p135;PF13424.3:TPR_12
Nitab4.5_0003152g0170	4.11667	8.49752	5.49382	14.5689	16.0216	15.1045	-1.33541	5e-05	Down	Nudix hydrolase 6-like, NUDIX hydrolase domain, NUDIX hydrolase domain-like	GO:0005829;cytosol	GO:0016787;hydrolase activity;GO:0046872;metal ion binding	GO:0009611;response to wounding	-	PF00293.25:NUDIX
Nitab4.5_0008482g0010	5.91956	3.89131	5.44668	13.5752	12.8203	12.1071	-1.33543	5e-05	Down	Trypsin-like cysteine/serine peptidase domain	GO:0009507;chloroplast	-	-	-	-
Nitab4.5_0002170g0030	1.58931	1.43336	1.46727	4.60474	3.12813	3.59851	-1.33556	5e-05	Down	Serine/threonine-protein kinase, active site, Protein kinase domain, Protein kinase, ATP binding site, Serine/threonine- / dual specificity protein kinase, catalytic domain, Protein kinase-like domain	GO:0005737;cytoplasm	GO:0016301;kinase activity	GO:0016310;phosphorylation	K08269:serine/threonine-protein kinase ULK/ATG1 [EC:2.7.11.1];ko04140:Regulation of autophagy;ko04150:mTOR signaling pathway	PF00069.22:Pkinase
Nitab4.5_0003753g0020	0.478267	0.9527	0.533702	1.89751	1.61102	1.45352	-1.33665	0.0002	Down	Domain of unknown function DUF4378	GO:0005634;nucleus	-	GO:0048235;pollen sperm cell differentiation	-	PF14309.3:DUF4378
Nitab4.5_0000421g0130	14.1015	8.82891	16.7548	33.9076	33.3977	32.9361	-1.33681	5e-05	Down	Protein of unknown function DUF581	GO:0005634;nucleus	-	-	-	PF04570.11:zf-FLZ
Nitab4.5_0001266g0040	2.3524	2.51042	1.01188	6.30795	4.51557	4.02225	-1.33747	0.0005	Down	Protein phosphatase 2C, Protein phosphatase 2C (PP2C)-like domain	GO:0005737;cytoplasm;GO:0005886;plasma membrane	GO:0046872;metal ion binding;GO:0004722;protein serine/threonine phosphatase activity	GO:0006470;protein dephosphorylation;GO:0045926;negative regulation of growth;GO:0000226;microtubule cytoskeleton organization;GO:0009819;drought recovery	-	PF00481.18:PP2C
Nitab4.5_0004053g0100	4.10593	3.87483	4.71607	11.9183	9.194	10.9787	-1.3377	5e-05	Down	RNA polymerase sigma-70 region 2, RNA polymerase sigma-70 region 4, RNA polymerase sigma factor, region 3/4, RNA polymerase sigma-70 like domain, RNA polymerase sigma-70, RNA polymerase sigma factor, region 2, RNA polymerase sigma-70 region 3, Winged helix-turn-helix DNA-binding domain	GO:0009507;chloroplast	GO:0003700;transcription factor activity, sequence-specific DNA binding;GO:0003899;DNA-directed 5'-3' RNA polymerase activity;GO:0016987;sigma factor activity;GO:0001053;plastid sigma factor activity;GO:0003677;DNA binding	GO:0006355;regulation of transcription, DNA-templated;GO:0071482;cellular response to light stimulus;GO:0006352;DNA-templated transcription, initiation;GO:2001141;regulation of RNA biosynthetic process	-	PF04539.13:Sigma70_r3;PF04542.11:Sigma70_r2;PF04545.13:Sigma70_r4
Nitab4.5_0008838g0020	3.05425	3.17418	2.27565	7.63304	6.43981	7.42718	-1.33811	5e-05	Down	Homeodomain, ZF-HD class, ZF-HD homeobox protein, Cys/His-rich dimerisation domain, Homeodomain-like	GO:0005634;nucleus	GO:0044212;transcription regulatory region DNA binding;GO:0043565;sequence-specific DNA binding;GO:0003700;transcription factor activity, sequence-specific DNA binding;GO:0005515;protein binding;GO:0003677;DNA binding;GO:0046872;metal ion binding	GO:0006355;regulation of transcription, DNA-templated;GO:0006351;transcription, DNA-templated;GO:0019760;glucosinolate metabolic process	-	PF04770.9:ZF-HD_dimer
Nitab4.5_0001544g0040	4.67057	3.63418	4.23006	10.3817	11.3979	9.92534	-1.33877	5e-05	Down	Pectinesterase inhibitor domain, Pectin lyase fold, Pectinesterase, catalytic, Pectin lyase fold/virulence factor	GO:0071944;cell periphery	GO:0046910;pectinesterase inhibitor activity;GO:0030599;pectinesterase activity	-	K01051:pectinesterase [EC:3.1.1.11];ko00040:Pentose and glucuronate interconversions;ko00500:Starch and sucrose metabolism	PF01095.16:Pectinesterase;PF04043.12:PMEI
Nitab4.5_0005150g0030	1.26216	1.08217	1.05213	3.21861	2.33813	3.03892	-1.33958	0.00015	Down	Zinc finger, RING-CH-type, Zinc finger, RING/FYVE/PHD-type	GO:0005737;cytoplasm	GO:0008270;zinc ion binding	-	-	PF12906.4:RINGv
Nitab4.5_0003246g0080	0.670279	0.643232	1.02882	1.73466	1.96616	2.2332	-1.34107	5e-05	Down	DnaJ domain	GO:0005737;cytoplasm;GO:0031982;vesicle;GO:0009507;chloroplast	-	GO:0009904;chloroplast accumulation movement;GO:0007015;actin filament organization;GO:0006898;receptor-mediated endocytosis;GO:0071483;cellular response to blue light;GO:0009903;chloroplast avoidance movement	-	-
Nitab4.5_0000749g0010	1.83545	0.911199	1.91127	4.36499	3.66392	3.78097	-1.34224	5e-05	Down	WD40 repeat, WD40-repeat-containing domain, Breast carcinoma amplified sequence 3, WD40/YVTN repeat-like-containing domain	GO:0005737;cytoplasm	-	GO:0016192;vesicle-mediated transport;GO:0042594;response to starvation	-	PF12490.5:BCAS3
Nitab4.5_0006946g0060	2.73064	2.53236	3.28327	6.74355	7.2961	7.62976	-1.34229	5e-05	Down	NB-ARC, P-loop containing nucleoside triphosphate hydrolase, Disease resistance protein	-	GO:0042802;identical protein binding;GO:0005515;protein binding	-	-	PF00931.19:NB-ARC
Nitab4.5_0000041g0300	1.90341	7.02858	1.98884	8.94462	9.17974	9.57614	-1.34283	5e-05	Down	Zinc finger, RING/FYVE/PHD-type, Zinc finger, RING-type, Zinc finger, RING-type, conserved site	GO:0005634;nucleus	GO:0008270;zinc ion binding	-	-	PF13639.3:zf-RING_2
Nitab4.5_0002804g0010	3.22198	2.54122	2.1952	6.89688	5.89478	7.41678	-1.34441	0.00015	Down	Helix-turn-helix motif, Homeobox domain, Homeodomain-like, Homeobox, conserved site, Leucine zipper, homeobox-associated	GO:0005634;nucleus	GO:0003700;transcription factor activity, sequence-specific DNA binding;GO:0043565;sequence-specific DNA binding;GO:0042803;protein homodimerization activity;GO:0005515;protein binding;GO:0003677;DNA binding	GO:0009965;leaf morphogenesis;GO:0009637;response to blue light;GO:0006355;regulation of transcription, DNA-templated;GO:0001558;regulation of cell growth;GO:0006351;transcription, DNA-templated;GO:0009651;response to salt stress;GO:0045893;positive regulation of transcription, DNA-templated	K09338:homeobox-leucine zipper protein;	PF00046.26:Homeobox;PF02183.15:HALZ
Nitab4.5_0001107g0080	2.59488	2.06424	2.9648	6.86042	5.81416	6.68886	-1.34473	5e-05	Down	Unknown	GO:0005634;nucleus	GO:0003700;transcription factor activity, sequence-specific DNA binding;GO:0008022;protein C-terminus binding	GO:0009733;response to auxin;GO:0009826;unidimensional cell growth;GO:0009737;response to abscisic acid;GO:0009585;red, far-red light phototransduction;GO:0048573;photoperiodism, flowering;GO:0006355;regulation of transcription, DNA-templated;GO:0010119;regulation of stomatal movement;GO:0006351;transcription, DNA-templated;GO:0009409;response to cold;GO:0007623;circadian rhythm;GO:0009909;regula…	K12125:protein EARLY FLOWERING 3;	-
Nitab4.5_0006410g0010	0.607611	2.12832	1.01272	3.39366	3.4388	2.69041	-1.34503	5e-05	Down	ABC transporter-like, P-loop containing nucleoside triphosphate hydrolase, ABC-2 type transporter, ABC transporter, conserved site, AAA+ ATPase domain	GO:0016021;integral component of membrane;GO:0005886;plasma membrane	GO:0042626;ATPase activity, coupled to transmembrane movement of substances	-	-	PF00005.24:ABC_tran;PF01061.21:ABC2_membrane
Nitab4.5_0013883g0010	1.54006	1.09758	0.857151	3.18123	2.8199	2.87744	-1.34512	0.00135	Down	Alpha/beta hydrolase fold-3	GO:0005634;nucleus	GO:0052689;carboxylic ester hydrolase activity	-	-	PF07859.10:Abhydrolase_3
Nitab4.5_0000377g0010	3.03316	7.44319	3.04852	12.3433	10.5825	11.4408	-1.3454	5e-05	Down	Serine/threonine-protein kinase, active site, Leucine-rich repeat, typical subtype, Leucine-rich repeat, Protein kinase domain, Protein kinase-like domain, Serine/threonine- / dual specificity protein kinase, catalytic domain, Protein kinase, ATP binding site	GO:0016021;integral component of membrane;GO:0005886;plasma membrane	GO:0017046;peptide hormone binding;GO:0042277;peptide binding;GO:0016301;kinase activity;GO:0004674;protein serine/threonine kinase activity;GO:0005515;protein binding;GO:0005524;ATP binding	GO:0006468;protein phosphorylation;GO:0010051;xylem and phloem pattern formation;GO:0090548;response to nitrate starvation;GO:1902025;nitrate import	-	PF00069.22:Pkinase;PF13855.3:LRR_8
Nitab4.5_0001959g0010	10.7996	8.58886	10.1918	26.3806	19.9769	28.8783	-1.34678	5e-05	Down	Unknown	GO:0009535;chloroplast thylakoid membrane;GO:0016021;integral component of membrane;GO:0009507;chloroplast	-	-	-	-
Nitab4.5_0001937g0030	0.581752	0.889289	0.520077	1.21151	1.78275	2.07023	-1.34684	0.005	Down	C2 domain, Arf GTPase activating protein	GO:0005634;nucleus	GO:0046872;metal ion binding;GO:0005096;GTPase activator activity	-	K12486:stromal membrane-associated protein;ko04144:Endocytosis	PF00168.27:C2;PF01412.15:ArfGap
Nitab4.5_0007505g0020	0.955284	2.38554	1.57738	3.11866	4.84951	4.54439	-1.34717	5e-05	Down	Mitochondrial carrier domain, Mitochondrial carrier protein, Adenine nucleotide translocator 1, Mitochondrial substrate/solute carrier	-	GO:0003735;structural constituent of ribosome	GO:0006412;translation	K05863:solute carrier family 25 (mitochondrial adenine nucleotide translocator), member 4/5/6/31;ko04020:Calcium signaling pathway;ko04022:cGMP-PKG signaling pathway	PF00153.24:Mito_carr
Nitab4.5_0012091g0010	2.5214	2.01928	2.63302	5.86101	5.19564	7.19786	-1.34747	0.0001	Down	Unknown	GO:0009507;chloroplast	-	-	-	-
Nitab4.5_0003380g0010	10.9556	13.4452	9.72833	28.4569	29.5059	28.8967	-1.34768	5e-05	Down	Cryptochrome/DNA photolyase, class 1, Cryptochrome C-terminal, Rossmann-like alpha/beta/alpha sandwich fold, DNA photolyase, FAD-binding/Cryptochrome, C-terminal, Cryptochrome/DNA photolyase, class 1 conserved site, C-terminal, DNA photolyase, N-terminal, Cryptochrome, plant	GO:0005737;cytoplasm;GO:0005634;nucleus;GO:0016604;nuclear body;GO:0016605;PML body	GO:0009882;blue light photoreceptor activity;GO:0016301;kinase activity;GO:0071949;FAD binding;GO:0005524;ATP binding;GO:0005515;protein binding;GO:0004672;protein kinase activity;GO:0046872;metal ion binding;GO:0042802;identical protein binding;GO:0042803;protein homodimerization activity	GO:1901529;positive regulation of anion channel activity;GO:0071000;response to magnetism;GO:0099402;plant organ development;GO:0009416;response to light stimulus;GO:0009414;response to water deprivation;GO:0010114;response to red light;GO:0046777;protein autophosphorylation;GO:1902448;positive regulation of shade avoidance;GO:0009638;phototropism;GO:0009644;response to high light intensity;GO:00…	K12118:cryptochrome 1;	PF00875.15:DNA_photolyase;PF03441.11:FAD_binding_7;PF12546.5:Cryptochrome_C
Nitab4.5_0004490g0020	7.23406	6.46276	5.58269	16.7951	16.4281	15.9881	-1.35192	5e-05	Down	Cytochrome P450, Cytochrome P450, conserved site, Cytochrome P450, E-class, group I	GO:0016020;membrane	GO:0016709;oxidoreductase activity, acting on paired donors, with incorporation or reduction of molecular oxygen, NAD(P)H as one donor, and incorporation of one atom of oxygen	GO:0044550;secondary metabolite biosynthetic process	-	PF00067.19:p450
Nitab4.5_0000201g0180	0.677186	1.20927	1.11744	2.36435	2.56532	2.75265	-1.35471	5e-05	Down	Glycoside hydrolase, family 17, X8, Glycoside hydrolase, catalytic domain, Glycoside hydrolase, superfamily	GO:0046658;anchored component of plasma membrane	GO:0030247;polysaccharide binding;GO:0004553;hydrolase activity, hydrolyzing O-glycosyl compounds	-	-	PF00332.15:Glyco_hydro_17;PF07983.10:X8
Nitab4.5_0010758g0010	0.501709	0.536839	0.610493	0.990407	1.57847	1.649	-1.35489	0.0091	Down	FMN-dependent dehydrogenase, FMN-dependent alpha-hydroxy acid dehydrogenase, active site, Alpha-hydroxy acid dehydrogenase, FMN-dependent, Aldolase-type TIM barrel	GO:0005737;cytoplasm;GO:0005777;peroxisome	GO:0008891;glycolate oxidase activity;GO:0052854;medium-chain-(S)-2-hydroxy-acid oxidase activity;GO:0052852;very-long-chain-(S)-2-hydroxy-acid oxidase activity;GO:0052853;long-chain-(S)-2-hydroxy-long-chain-acid oxidase activity;GO:0010181;FMN binding;GO:0016491;oxidoreductase activity	GO:0050665;hydrogen peroxide biosynthetic process;GO:0055114;oxidation-reduction process;GO:0009854;oxidative photosynthetic carbon pathway;GO:0042742;defense response to bacterium	K11517:(S)-2-hydroxy-acid oxidase [EC:1.1.3.15];ko00630:Glyoxylate and dicarboxylate metabolism;ko04146:Peroxisome	PF01070.15:FMN_dh
Nitab4.5_0008887g0010	1.96264	4.20545	2.22599	7.78143	8.11997	5.57153	-1.35507	5e-05	Down	Six-bladed beta-propeller, TolB-like, NHL repeat	GO:0005634;nucleus;GO:0005576;extracellular region	-	-	-	PF01436.18:NHL
Nitab4.5_0002255g0010	0.705263	0.755561	0.61255	1.39182	1.66356	2.25685	-1.35733	0.00105	Down	Major facilitator superfamily domain, general substrate transporter, Nitrate transporter, Major facilitator superfamily domain, Major facilitator superfamily	GO:0016021;integral component of membrane;GO:0005886;plasma membrane	GO:0015112;nitrate transmembrane transporter activity	GO:0015706;nitrate transport;GO:0055085;transmembrane transport;GO:0042128;nitrate assimilation	K02575:MFS transporter, NNP family, nitrate/nitrite transporter;ko00910:Nitrogen metabolism	PF07690.13:MFS_1
Nitab4.5_0002382g0030	16.2847	29.1045	16.2407	55.8883	53.9897	48.2449	-1.35934	5e-05	Down	PAS-associated, C-terminal, PAC motif, PAS domain	GO:0005737;cytoplasm;GO:0005634;nucleus	GO:0004674;protein serine/threonine kinase activity	GO:0035556;intracellular signal transduction	-	PF13426.4:PAS_9
Nitab4.5_0005705g0010	1.61206	1.19366	1.79912	3.98447	4.24565	3.58488	-1.35939	5e-05	Down	SANT/Myb domain, Homeodomain-like, Myb-like domain	GO:0005634;nucleus	GO:0003700;transcription factor activity, sequence-specific DNA binding;GO:0003677;DNA binding	GO:0006355;regulation of transcription, DNA-templated;GO:0006351;transcription, DNA-templated	-	PF13837.3:Myb_DNA-bind_4
Nitab4.5_0006123g0020	2.22857	2.25601	2.05939	5.40166	5.1402	6.25402	-1.35987	5e-05	Down	RNA recognition motif domain, Zinc finger, CCCH-type, Nucleotide-binding, alpha-beta plait	GO:0005634;nucleus	GO:0046872;metal ion binding;GO:0003723;RNA binding;GO:0003676;nucleic acid binding;GO:0003677;DNA binding	-	-	PF00076.19:RRM_1;PF00642.21:zf-CCCH
Nitab4.5_0000175g0140	5.92233	4.90901	8.0909	18.7716	15.6028	14.1986	-1.36007	5e-05	Down	JmjC domain	GO:0005737;cytoplasm;GO:0005634;nucleus	GO:0003700;transcription factor activity, sequence-specific DNA binding;GO:0046872;metal ion binding;GO:0046975;histone methyltransferase activity (H3-K36 specific);GO:0051213;dioxygenase activity	GO:0007623;circadian rhythm;GO:0042752;regulation of circadian rhythm;GO:0009908;flower development;GO:0070544;histone H3-K36 demethylation;GO:0055114;oxidation-reduction process	K10277:lysine-specific demethylase 8 [EC:1.14.11.27];	PF13621.3:Cupin_8
Nitab4.5_0011395g0020	4.84175	7.51993	4.9323	15.1123	15.9575	13.3244	-1.3601	5e-05	Down	UDP-glucuronosyl/UDP-glucosyltransferase	GO:0043231;intracellular membrane-bounded organelle	GO:0080043;quercetin 3-O-glucosyltransferase activity;GO:0080044;quercetin 7-O-glucosyltransferase activity	GO:0009813;flavonoid biosynthetic process;GO:0052696;flavonoid glucuronidation	-	PF00201.15:UDPGT
Nitab4.5_0000883g0190	9.32388	13.9608	7.76184	26.3935	25.4724	27.832	-1.36011	5e-05	Down	Cytochrome P450, Cytochrome P450, E-class, group I	-	GO:0004497;monooxygenase activity	-	-	PF00067.19:p450
Nitab4.5_0002465g0050	0.416225	0.53554	0.780475	1.70566	1.32061	1.42544	-1.36172	0.00055	Down	Gnk2-homologous domain, Concanavalin A-like lectin/glucanase, subgroup, Serine-threonine/tyrosine-protein kinase catalytic domain, Protein kinase-like domain, Serine/threonine- / dual specificity protein kinase, catalytic domain, Protein kinase domain, Serine/threonine-protein kinase, active site, Protein kinase, ATP binding site	GO:0005886;plasma membrane	GO:0004674;protein serine/threonine kinase activity	-	-	PF01657.14:Stress-antifung;PF07714.14:Pkinase_Tyr
Nitab4.5_0000220g0160	1.75079	2.57724	1.14094	1.5285	2.00271	10.5242	-1.36179	5e-05	Down	Photosynthetic reaction centre, L/M, Photosystem II PsbD/D2, reaction centre, Photosystem antenna protein-like	GO:0009536;plastid	-	-	K02705:photosystem II CP43 chlorophyll apoprotein;ko00195:Photosynthesis	PF00124.16:Photo_RC;PF00421.16:PSII
Nitab4.5_0023003g0010	0.844695	0.0646335	0.754649	1.48383	1.29383	1.50285	-1.36315	0.00365	Down	Cytochrome P450, Cytochrome P450, E-class, group I	GO:0016020;membrane	GO:0016709;oxidoreductase activity, acting on paired donors, with incorporation or reduction of molecular oxygen, NAD(P)H as one donor, and incorporation of one atom of oxygen	GO:0044550;secondary metabolite biosynthetic process	-	PF00067.19:p450
Nitab4.5_0000733g0100	5.02618	3.76711	4.03156	10.3697	9.84107	12.7864	-1.36341	5e-05	Down	Glycoside hydrolase, family 3, N-terminal, Glycoside hydrolase family 3 C-terminal domain, Glycoside hydrolase, superfamily, Glycoside hydrolase family 3	-	GO:0008422;beta-glucosidase activity	GO:0009251;glucan catabolic process	K05349:beta-glucosidase [EC:3.2.1.21];ko00460:Cyanoamino acid metabolism;ko00500:Starch and sucrose metabolism;ko00940:Phenylpropanoid biosynthesis	PF00933.18:Glyco_hydro_3;PF01915.19:Glyco_hydro_3_C
Nitab4.5_0005229g0030	70.173	112.912	74.6696	215.545	227.123	220.842	-1.36412	5e-05	Down	Bifunctional nuclease domain	GO:0005634;nucleus	GO:0004518;nuclease activity	GO:0009611;response to wounding	-	PF02577.11:DNase-RNase
Nitab4.5_0000829g0170	1.04717	1.40037	0.637181	2.62386	2.69574	2.62668	-1.36514	0.0009	Down	Lipase, class 3	GO:0005576;extracellular region	GO:0016787;hydrolase activity;GO:0004806;triglyceride lipase activity	GO:0006629;lipid metabolic process	-	PF01764.22:Lipase_3
Nitab4.5_0001968g0050	3.25651	6.51264	2.85045	11.6797	10.3691	10.4679	-1.36552	5e-05	Down	NAD(P)-binding domain, D-isomer specific 2-hydroxyacid dehydrogenase, catalytic domain, D-isomer specific 2-hydroxyacid dehydrogenase, NAD-binding	-	GO:0047995;hydroxyphenylpyruvate reductase activity	GO:0055114;oxidation-reduction process	K15919:hydroxypyruvate reductase 2;ko00260:Glycine, serine and threonine metabolism;ko00630:Glyoxylate and dicarboxylate metabolism	PF00389.27:2-Hacid_dh;PF02826.16:2-Hacid_dh_C
Nitab4.5_0000707g0010	0.338055	0.362606	0.105626	0.985027	0.637683	0.456063	-1.36637	0.00415	Down	Peptidase S8/S53 domain, Proteinase inhibitor I9, Peptidase S8, subtilisin, Ser-active site, Peptidase S8, subtilisin, His-active site, Peptidase S8, subtilisin-related	GO:0005618;cell wall	GO:0004252;serine-type endopeptidase activity	-	-	PF00082.19:Peptidase_S8;PF05922.13:Inhibitor_I9
Nitab4.5_0004798g0010	5.22439	7.85949	5.05732	14.796	16.453	15.5289	-1.36656	5e-05	Down	Plus-3, Zinc finger, CCHC-type, Plus-3 domain, subgroup	GO:0016593;Cdc73/Paf1 complex;GO:0005634;nucleus	GO:0001076;transcription factor activity, RNA polymerase II transcription factor binding;GO:1990269;RNA polymerase II C-terminal domain phosphoserine binding;GO:0008270;zinc ion binding;GO:0003676;nucleic acid binding;GO:0003677;DNA binding	GO:0006368;transcription elongation from RNA polymerase II promoter;GO:0016570;histone modification;GO:0040007;growth;GO:0006355;regulation of transcription, DNA-templated	-	PF03126.15:Plus-3
Nitab4.5_0006392g0080	1.94601	1.20694	1.74159	4.73428	3.54549	4.35444	-1.36809	5e-05	Down	Unknown	GO:0005634;nucleus;GO:0005719;nuclear euchromatin;GO:0035101;FACT complex;GO:0005829;cytosol;GO:0005730;nucleolus	GO:0031491;nucleosome binding;GO:0042393;histone binding	GO:0006281;DNA repair;GO:0034724;DNA replication-independent nucleosome organization;GO:0006260;DNA replication;GO:0010228;vegetative to reproductive phase transition of meristem;GO:0006368;transcription elongation from RNA polymerase II promoter;GO:0032968;positive regulation of transcription elongation from RNA polymerase II promoter	-	PF14826.3:FACT-Spt16_Nlob
Nitab4.5_0003110g0010	11.0734	10.9428	12.9952	30.6603	28.6445	31.0803	-1.36827	5e-05	Down	Unknown	-	-	-	-	-
Nitab4.5_0012044g0010	2.32682	1.1768	2.42554	5.35764	4.98994	4.964	-1.36872	5e-05	Down	Protein of unknown function DUF247, plant	GO:0016021;integral component of membrane;GO:0005886;plasma membrane	-	-	-	PF03140.12:DUF247
Nitab4.5_0000040g0160	36.7103	43.036	38.3975	97.6735	104.209	103.302	-1.36913	5e-05	Down	Expansin/pollen allergen, DPBB domain, Barwin-like endoglucanase, Expansin, cellulose-binding-like domain, Expansin, Expansin/Lol pI, RlpA-like double-psi beta-barrel domain	GO:0005618;cell wall;GO:0016020;membrane;GO:0005576;extracellular region;GO:0009505;plant-type cell wall	-	GO:0009664;plant-type cell wall organization;GO:0009826;unidimensional cell growth;GO:0009739;response to gibberellin;GO:0009828;plant-type cell wall loosening;GO:0010119;regulation of stomatal movement;GO:0006949;syncytium formation;GO:0010114;response to red light	-	PF01357.18:Pollen_allerg_1;PF03330.15:DPBB_1
Nitab4.5_0000021g0930	4.63811	3.60147	4.91477	11.2508	11.2801	11.4524	-1.36929	5e-05	Down	RNA polymerase sigma-70 region 4, RNA polymerase sigma-70 region 3, RNA polymerase sigma-70 region 2, RNA polymerase sigma-70, Winged helix-turn-helix DNA-binding domain, RNA polymerase sigma factor, region 2, RNA polymerase sigma factor, region 3/4, RNA polymerase sigma-70 like domain	GO:0009507;chloroplast	GO:0003700;transcription factor activity, sequence-specific DNA binding;GO:0016987;sigma factor activity;GO:0001053;plastid sigma factor activity;GO:0005515;protein binding;GO:0003677;DNA binding;GO:0003899;DNA-directed 5'-3' RNA polymerase activity	GO:0071482;cellular response to light stimulus;GO:0080005;photosystem stoichiometry adjustment;GO:0006355;regulation of transcription, DNA-templated;GO:0071461;cellular response to redox state;GO:0006352;DNA-templated transcription, initiation;GO:2001141;regulation of RNA biosynthetic process	K03086:RNA polymerase primary sigma factor;	PF04539.13:Sigma70_r3;PF04542.11:Sigma70_r2;PF04545.13:Sigma70_r4
Nitab4.5_0000373g0150	0.727498	3.74883	1.14438	4.95984	5.30761	4.26109	-1.37007	5e-05	Down	Tetratricopeptide repeat, Tetratricopeptide-like helical, Tetratricopeptide repeat-containing domain	GO:0005737;cytoplasm;GO:0005829;cytosol	-	-	K03255:protein TIF31;	PF12807.4:eIF3_p135;PF13374.3:TPR_10;PF13424.3:TPR_12
Nitab4.5_0000476g0210	6.32955	3.81353	5.82442	14.2214	13.7089	13.3773	-1.37127	5e-05	Down	Vacuolar protein sorting-associated protein 62	GO:0005634;nucleus	-	-	-	PF06101.8:DUF946
Nitab4.5_0000143g0610	31.8787	3.61071	27.9244	68.0268	43.7232	52.5012	-1.37304	5e-05	Down	Cytochrome P450, E-class, group I, Cytochrome P450, Cytochrome P450, conserved site	GO:0016020;membrane	GO:0016709;oxidoreductase activity, acting on paired donors, with incorporation or reduction of molecular oxygen, NAD(P)H as one donor, and incorporation of one atom of oxygen	GO:0044550;secondary metabolite biosynthetic process	-	PF00067.19:p450
Nitab4.5_0013627g0020	2.64638	8.00974	2.42793	11.4744	11.6421	10.8216	-1.3751	5e-05	Down	Alpha-L-arabinofuranosidase B, Protein of unknown function DUF1680	GO:0005773;vacuole;GO:0005576;extracellular region;GO:0009505;plant-type cell wall	GO:0003824;catalytic activity	-	K09955:hypothetical protein;	PF07944.9:Glyco_hydro_127
Nitab4.5_0001925g0060	4.03324	9.2719	4.80024	15.076	15.444	16.4586	-1.37558	5e-05	Down	Six-hairpin glycosidase-like, Protein of unknown function DUF1680, Six-hairpin glycosidase, Alpha-L-arabinofuranosidase B	GO:0005773;vacuole;GO:0005576;extracellular region;GO:0009505;plant-type cell wall	GO:0003824;catalytic activity	-	K09955:hypothetical protein;	PF07944.9:Glyco_hydro_127
Nitab4.5_0005461g0030	1.85191	1.79806	0.723788	3.58438	3.32578	4.44458	-1.37635	5e-05	Down	FAR1 DNA binding domain, Zinc finger, SWIM-type, Zinc finger, PMZ-type	GO:0005634;nucleus	GO:0003700;transcription factor activity, sequence-specific DNA binding;GO:0008270;zinc ion binding	GO:0010018;far-red light signaling pathway;GO:0042753;positive regulation of circadian rhythm;GO:0009639;response to red or far red light;GO:0009585;red, far-red light phototransduction;GO:0045893;positive regulation of transcription, DNA-templated	K17604:zinc finger SWIM domain-containing protein 3;	PF03101.12:FAR1;PF04434.14:SWIM
Nitab4.5_0002008g0050	15.4426	11.4745	13.4223	32.7173	35.9851	36.1038	-1.37746	5e-05	Down	Aldolase-type TIM barrel, Glycoside hydrolase, superfamily, Glycosyl hydrolases 36	GO:0005737;cytoplasm;GO:0009506;plasmodesma	GO:0047274;galactinol-sucrose galactosyltransferase activity;GO:0003824;catalytic activity;GO:0052692;raffinose alpha-galactosidase activity	GO:0034484;raffinose catabolic process;GO:0006979;response to oxidative stress;GO:0080167;response to karrikin	K06617:raffinose synthase [EC:2.4.1.82];ko00052:Galactose metabolism	PF05691.9:Raffinose_syn
Nitab4.5_0000237g0070	3.34209	4.44879	3.82563	9.95172	10.0016	10.2373	-1.37792	5e-05	Down	Plant methyltransferase dimerisation, Caffeate O-methyltransferase (COMT) family, O-methyltransferase, family 2, Winged helix-turn-helix DNA-binding domain	GO:0005829;cytosol	GO:0008757;S-adenosylmethionine-dependent methyltransferase activity;GO:0008171;O-methyltransferase activity	GO:0019438;aromatic compound biosynthetic process	-	PF00891.15:Methyltransf_2;PF08100.8:Dimerisation
Nitab4.5_0001063g0040	3.78386	4.79723	3.27667	11.1154	10.4215	9.29199	-1.37845	5e-05	Down	Peptidase C13, legumain	-	GO:0004197;cysteine-type endopeptidase activity	GO:0006624;vacuolar protein processing;GO:0051603;proteolysis involved in cellular protein catabolic process	K01369:legumain [EC:3.4.22.34];ko04142:Lysosome	PF01650.15:Peptidase_C13
Nitab4.5_0003604g0050	92.6543	191.743	89.464	324.495	324.105	323.691	-1.37889	5e-05	Down	Thaumatin, Thaumatin, conserved site	GO:0005576;extracellular region	-	GO:0009816;defense response to bacterium, incompatible interaction;GO:0009651;response to salt stress;GO:0051707;response to other organism;GO:0009817;defense response to fungus, incompatible interaction	-	PF00314.14:Thaumatin
Nitab4.5_0000895g0250	3.38593	3.74875	3.70519	9.14903	8.56721	10.4835	-1.37934	5e-05	Down	NAF/FISL domain, Protein kinase domain, Serine/threonine- / dual specificity protein kinase, catalytic domain, Protein kinase-like domain, Serine/threonine-protein kinase, active site, Protein kinase, ATP binding site, KA1 domain/Ssp2 C-terminal domain, NAF domain	GO:0005737;cytoplasm;GO:0005634;nucleus	GO:0004674;protein serine/threonine kinase activity	GO:0006468;protein phosphorylation;GO:0035556;intracellular signal transduction	K07198:5'-AMP-activated protein kinase, catalytic alpha subunit [EC:2.7.11.11];ko04068:FoxO signaling pathway;ko04140:Regulation of autophagy;ko04150:mTOR signaling pathway;ko04151:PI3K-Akt signaling pathway;ko04152:AMPK signaling pathway	PF00069.22:Pkinase;PF03822.11:NAF
Nitab4.5_0000552g0110	9.86811	21.9319	14.9492	45.3361	49.791	26.5437	-1.37997	0.00435	Down	Unknown	-	-	-	-	-
Nitab4.5_0003079g0010	128.587	513.104	135.505	790.844	540.347	691.688	-1.38006	5e-05	Down	Unknown	GO:0005634;nucleus	-	GO:0009061;anaerobic respiration;GO:0006979;response to oxidative stress	-	-
Nitab4.5_0001264g0150	4.85531	4.83176	3.11545	11.1064	10.6582	11.5688	-1.38054	5e-05	Down	NPH3 domain, BTB/POZ fold	GO:0005634;nucleus;GO:0005886;plasma membrane	GO:0005515;protein binding;GO:0004871;signal transducer activity	GO:0016567;protein ubiquitination;GO:0009638;phototropism;GO:0009416;response to light stimulus;GO:0007165;signal transduction;GO:0009785;blue light signaling pathway	-	PF03000.11:NPH3
Nitab4.5_0028670g0010	1.79788	2.09212	2.90872	6.06103	5.96978	5.67676	-1.38103	5e-05	Down	Concanavalin A-like lectin/glucanase, subgroup, Leucine-rich repeat, Leucine rich repeat 4, Protein kinase domain, Serine-threonine/tyrosine-protein kinase catalytic domain, Protein kinase-like domain	GO:0016021;integral component of membrane;GO:0005886;plasma membrane	GO:0004674;protein serine/threonine kinase activity;GO:0005524;ATP binding;GO:0004672;protein kinase activity	GO:0007169;transmembrane receptor protein tyrosine kinase signaling pathway;GO:0006468;protein phosphorylation	-	PF07714.14:Pkinase_Tyr;PF13855.3:LRR_8
Nitab4.5_0006630g0020	2.70492	2.40852	2.11768	6.16333	5.22441	7.48743	-1.3842	5e-05	Down	RmlC-like jelly roll fold, Pirin, RmlC-like cupin domain, Pirin, C-terminal domain	GO:0005634;nucleus;GO:0005829;cytosol;GO:0005886;plasma membrane	GO:0046872;metal ion binding;GO:0030414;peptidase inhibitor activity;GO:0005516;calmodulin binding;GO:0005515;protein binding	GO:0042742;defense response to bacterium	-	PF05726.10:Pirin_C
Nitab4.5_0007777g0020	1.82563	1.8479	1.26822	3.97198	3.82733	5.10506	-1.38477	5e-05	Down	Homeodomain-like, SANT domain, SANT/Myb domain, Myb domain	GO:0005634;nucleus	GO:0043565;sequence-specific DNA binding;GO:0044212;transcription regulatory region DNA binding;GO:0003700;transcription factor activity, sequence-specific DNA binding;GO:0001135;transcription factor activity, RNA polymerase II transcription factor recruiting;GO:0005515;protein binding;GO:0003677;DNA binding;GO:0000981;RNA polymerase II transcription factor activity, sequence-specific DNA binding	GO:0010235;guard mother cell cytokinesis;GO:0009553;embryo sac development;GO:1902806;regulation of cell cycle G1/S phase transition;GO:0080022;primary root development;GO:0010376;stomatal complex formation;GO:0009737;response to abscisic acid;GO:0009734;auxin-activated signaling pathway;GO:0010444;guard mother cell differentiation;GO:1901002;positive regulation of response to salt stress;GO:0009…	K09422:myb proto-oncogene protein, plant;	PF13921.3:Myb_DNA-bind_6
Nitab4.5_0007379g0010	2.03408	5.69391	2.77389	10.3349	9.06168	8.03878	-1.38539	5e-05	Down	Unknown	GO:0016021;integral component of membrane;GO:0005739;mitochondrion	GO:0030246;carbohydrate binding	-	-	-
Nitab4.5_0011368g0020	1.09194	0.932081	1.08529	2.57582	2.72329	2.83283	-1.387	5e-05	Down	Zinc finger, RING-type, conserved site, Zinc finger, RING/FYVE/PHD-type, Zinc finger, RING-type	GO:0005634;nucleus	GO:0016740;transferase activity;GO:0016874;ligase activity;GO:0008270;zinc ion binding;GO:0042803;protein homodimerization activity	GO:0010390;histone monoubiquitination;GO:0033523;histone H2B ubiquitination;GO:0010162;seed dormancy process;GO:0045087;innate immune response;GO:0009965;leaf morphogenesis;GO:0010228;vegetative to reproductive phase transition of meristem	K10696:E3 ubiquitin-protein ligase BRE1 [EC:6.3.2.19];	PF13920.3:zf-C3HC4_3
Nitab4.5_0002225g0080	24.1786	26.7002	23.7992	67.1357	63.09	65.1584	-1.38756	5e-05	Down	Autophagy-related protein Atg8 family	-	-	GO:0006995;cellular response to nitrogen starvation	K08341:GABA(A) receptor-associated protein;ko04068:FoxO signaling pathway;ko04140:Regulation of autophagy	PF02991.13:Atg8
Nitab4.5_0001158g0100	4.52676	21.4451	4.44901	27.6882	25.5441	26.3725	-1.38779	5e-05	Down	Glycoside hydrolase, catalytic domain, Glycoside hydrolase, family 1, Glycoside hydrolase, family 1, active site, Glycoside hydrolase, superfamily	-	GO:0008422;beta-glucosidase activity	GO:1901657;glycosyl compound metabolic process	K05350:beta-glucosidase [EC:3.2.1.21];ko00460:Cyanoamino acid metabolism;ko00500:Starch and sucrose metabolism;ko00940:Phenylpropanoid biosynthesis	PF00232.15:Glyco_hydro_1
Nitab4.5_0006942g0040	0.394915	0.737288	0.464732	1.54752	1.29523	1.33631	-1.38787	5e-05	Down	Ferredoxin reductase-type FAD-binding domain, Riboflavin synthase-like beta-barrel, FAD-binding 8, Ferric reductase transmembrane component-like domain, Ferric reductase, NAD binding	GO:0005634;nucleus;GO:0016020;membrane;GO:0016021;integral component of membrane;GO:0005886;plasma membrane	GO:0000293;ferric-chelate reductase activity;GO:0046872;metal ion binding	GO:0009617;response to bacterium;GO:0006811;ion transport;GO:0055072;iron ion homeostasis;GO:0015688;iron chelate transport;GO:0055114;oxidation-reduction process	-	PF01794.16:Ferric_reduct;PF08022.9:FAD_binding_8;PF08030.9:NAD_binding_6
Nitab4.5_0001182g0050	1.27732	2.40931	2.23607	5.77008	5.17067	4.56013	-1.38803	5e-05	Down	Cytochrome P450, Cytochrome P450, conserved site, Cytochrome P450, E-class, group I	GO:0016020;membrane	GO:0016709;oxidoreductase activity, acting on paired donors, with incorporation or reduction of molecular oxygen, NAD(P)H as one donor, and incorporation of one atom of oxygen	GO:0044550;secondary metabolite biosynthetic process	-	PF00067.19:p450
Nitab4.5_0010222g0040	0.756281	3.59653	1.57761	5.20621	5.19147	5.14589	-1.39011	5e-05	Down	Tetraspanin/Peripherin, Tetraspanin	GO:0016021;integral component of membrane;GO:0009507;chloroplast	-	GO:0007568;aging	-	PF00335.17:Tetraspannin
Nitab4.5_0009485g0020	64.1171	45.6107	67.1501	153.929	160.158	149.543	-1.39022	5e-05	Down	SWEET sugar transporter	GO:0016021;integral component of membrane	GO:0051119;sugar transmembrane transporter activity	GO:0008643;carbohydrate transport	K15382:solute carrier family 50 (sugar transporter);	PF03083.13:MtN3_slv
Nitab4.5_0007650g0020	10.6375	20.439	8.88847	34.7902	38.8202	31.3338	-1.39282	5e-05	Down	Uncharacterised protein family UPF0497, trans-membrane plant, Uncharacterised protein family UPF0497, trans-membrane plant subgroup	GO:0016021;integral component of membrane;GO:0005576;extracellular region;GO:0005886;plasma membrane	-	-	-	PF04535.9:DUF588
Nitab4.5_0001295g0030	2.14755	2.49656	1.4612	5.18999	5.12829	5.71807	-1.39321	5e-05	Down	Unknown	-	-	-	-	-
Nitab4.5_0000775g0110	2.30172	2.24579	2.40816	5.59958	5.11021	7.5679	-1.39382	0.00035	Down	Protein of unknown function DUF538	GO:0005773;vacuole;GO:0009507;chloroplast	-	-	-	PF04398.9:DUF538
Nitab4.5_0000278g0220	4.55084	5.25936	4.96037	12.6887	13.1884	12.9599	-1.39471	5e-05	Down	Glycoside hydrolase, family 17, Glycoside hydrolase, superfamily, Acid phosphatase (Class B), Glycoside hydrolase, catalytic domain	GO:0046658;anchored component of plasma membrane	GO:0030247;polysaccharide binding;GO:0004553;hydrolase activity, hydrolyzing O-glycosyl compounds	-	-	PF00332.15:Glyco_hydro_17;PF03767.11:Acid_phosphat_B
Nitab4.5_0009032g0010	1.79096	1.91911	1.41393	5.09127	4.56167	3.83006	-1.3958	5e-05	Down	BTB/POZ fold, NPH3 domain, BTB/POZ-like	GO:0005886;plasma membrane	-	GO:0016567;protein ubiquitination	-	PF03000.11:NPH3
Nitab4.5_0000241g0130	0.517332	0.902495	0.471214	1.69253	1.75997	1.52661	-1.3967	5e-05	Down	P-loop containing nucleoside triphosphate hydrolase, Zinc finger, C6HC-type, Zinc finger, RING-type, conserved site, Helicase, superfamily 1/2, ATP-binding domain, Zinc finger, C2H2, K Homology domain, Domain of unknown function DUF1605, Zinc finger, RING-type, Zinc finger, RING/FYVE/PHD-type, DNA/RNA helicase, ATP-dependent, DEAH-box type, conserved site	GO:0005737;cytoplasm;GO:0005634;nucleus	GO:0004004;ATP-dependent RNA helicase activity	GO:0006396;RNA processing	K12818:ATP-dependent RNA helicase DHX8/PRP22 [EC:3.6.4.13];ko03040:Spliceosome	PF01485.18:IBR;PF07717.13:OB_NTP_bind
Nitab4.5_0007585g0020	0.629907	0.531359	0.686919	1.62475	1.67126	1.57186	-1.39718	5e-05	Down	Peptidase S9, serine active site, WD40-like Beta Propeller, Peptidase S9, prolyl oligopeptidase, catalytic domain, Six-bladed beta-propeller, TolB-like	GO:0005737;cytoplasm;GO:0005773;vacuole;GO:0005829;cytosol;GO:0005634;nucleus;GO:0009507;chloroplast	GO:0070009;serine-type aminopeptidase activity	GO:0006508;proteolysis;GO:0051289;protein homotetramerization	-	PF00326.18:Peptidase_S9;PF07676.9:PD40
Nitab4.5_0004752g0020	0.417678	5.64574	0.727224	6.2198	5.6194	6.07043	-1.39911	0.00025	Down	Mitochodrial transcription termination factor-related	GO:0009507;chloroplast	GO:0003690;double-stranded DNA binding	GO:0006355;regulation of transcription, DNA-templated	K15032:mTERF domain-containing protein, mitochondrial;	PF02536.11:mTERF
Nitab4.5_0003345g0030	2.30154	2.25357	2.33072	5.75041	5.86656	6.55184	-1.39976	5e-05	Down	Ureide permease	GO:0016021;integral component of membrane;GO:0005886;plasma membrane	GO:0005274;allantoin uptake transmembrane transporter activity;GO:0015505;uracil:cation symporter activity;GO:0015210;uracil transmembrane transporter activity;GO:0005524;ATP binding	GO:0015857;uracil transport;GO:0015720;allantoin transport;GO:0043100;pyrimidine nucleobase salvage	-	PF07168.8:Ureide_permease
Nitab4.5_0005801g0020	1.47702	2.32069	1.31828	4.29855	4.18327	5.03615	-1.40179	5e-05	Down	Protein kinase domain, Leucine-rich repeat, typical subtype, Protein kinase-like domain, Serine/threonine- / dual specificity protein kinase, catalytic domain, Leucine-rich repeat, Serine/threonine-protein kinase, active site, Protein kinase, ATP binding site	GO:0016021;integral component of membrane;GO:0005886;plasma membrane	GO:0017046;peptide hormone binding;GO:0042277;peptide binding;GO:0016301;kinase activity;GO:0004674;protein serine/threonine kinase activity;GO:0005515;protein binding;GO:0005524;ATP binding	GO:0006468;protein phosphorylation;GO:0010051;xylem and phloem pattern formation;GO:0090548;response to nitrate starvation;GO:1902025;nitrate import	-	PF00069.22:Pkinase;PF08263.9:LRRNT_2
Nitab4.5_0000578g0200	4.26074	6.39887	4.7638	13.2201	11.2319	16.3215	-1.40251	5e-05	Down	Acylphosphatase-like, Acylphosphatase, Acylphosphatase, conserved site	-	GO:0003998;acylphosphatase activity	-	K01512:acylphosphatase [EC:3.6.1.7];ko00620:Pyruvate metabolism;ko00627:Aminobenzoate degradation	PF00708.15:Acylphosphatase
Nitab4.5_0003783g0080	0.717939	0.770507	0.537259	1.81794	1.88489	1.653	-1.40268	5e-05	Down	Protein kinase domain, Serine/threonine-protein kinase, active site, Serine/threonine- / dual specificity protein kinase, catalytic domain, Protein kinase-like domain	GO:0005622;intracellular	GO:0004674;protein serine/threonine kinase activity	GO:0035556;intracellular signal transduction;GO:0018105;peptidyl-serine phosphorylation	-	PF00069.22:Pkinase
Nitab4.5_0001955g0170	2.94221	3.35239	1.09996	6.52011	6.50381	6.54647	-1.40414	0.00085	Down	Unknown	-	-	-	-	-
Nitab4.5_0010570g0040	0.204352	0.720367	0.547212	1.30246	1.05122	1.54503	-1.40529	0.00015	Down	Extracellular ligand-binding receptor, Extracellular solute-binding protein, family 3, Periplasmic binding protein-like I, Ionotropic glutamate receptor, plant, Ionotropic glutamate receptor	GO:0016021;integral component of membrane	GO:0005217;intracellular ligand-gated ion channel activity;GO:0004970;ionotropic glutamate receptor activity	GO:0006874;cellular calcium ion homeostasis;GO:0009416;response to light stimulus	K05387:glutamate receptor, ionotropic, plant;	PF00497.17:SBP_bac_3;PF01094.25:ANF_receptor
Nitab4.5_0003111g0050	3.25505	6.24516	2.09764	9.1601	12.7351	8.84409	-1.40622	5e-05	Down	Domain of unknown function DUF296	GO:0005634;nucleus	GO:0003677;DNA binding	GO:0006355;regulation of transcription, DNA-templated;GO:0006351;transcription, DNA-templated	-	PF03479.12:DUF296
Nitab4.5_0001297g0050	3.47007	1.71327	2.3204	6.16148	6.719	7.01879	-1.40703	5e-05	Down	Major intrinsic protein, conserved site, Aquaporin-like, Major intrinsic protein	GO:0005773;vacuole;GO:0009506;plasmodesma;GO:0005887;integral component of plasma membrane	GO:0015250;water channel activity;GO:0015254;glycerol channel activity	GO:0009992;cellular water homeostasis;GO:0034220;ion transmembrane transport	K09872:aquaporin PIP;	PF00230.17:MIP
Nitab4.5_0000021g0260	0.396189	0.425321	0.343689	1.02193	0.834884	1.23337	-1.40711	5e-05	Down	Pentatricopeptide repeat, Tetratricopeptide-like helical, Glycoside hydrolase, family 5, conserved site	GO:0043231;intracellular membrane-bounded organelle;GO:0009507;chloroplast	GO:0004519;endonuclease activity;GO:0003723;RNA binding	GO:0009451;RNA modification	K17964:leucine-rich PPR motif-containing protein, mitochondrial;	PF01535.17:PPR;PF13041.3:PPR_2;PF13812.3:PPR_3
Nitab4.5_0002649g0110	4.23996	6.37036	4.49864	13.0787	12.8912	14.1283	-1.40814	5e-05	Down	Protein phosphatase 2C, Protein phosphatase 2C (PP2C)-like domain	GO:0005634;nucleus;GO:0005739;mitochondrion;GO:0005886;plasma membrane	GO:0046872;metal ion binding;GO:0004722;protein serine/threonine phosphatase activity;GO:0004721;phosphoprotein phosphatase activity;GO:0005515;protein binding	GO:0006470;protein dephosphorylation	-	PF00481.18:PP2C
Nitab4.5_0000565g0010	2.52051	3.23285	2.25083	6.4353	7.48805	7.33349	-1.4091	5e-05	Down	Pentatricopeptide repeat, Tetratricopeptide-like helical	GO:0005739;mitochondrion	-	-	-	PF01535.17:PPR;PF13041.3:PPR_2
Nitab4.5_0009120g0020	213.437	433.538	218.478	763.2	774.766	761.254	-1.40962	5e-05	Down	Haem peroxidase, plant/fungal/bacterial, Haem peroxidase, Plant peroxidase	GO:0009505;plant-type cell wall	GO:0004601;peroxidase activity	GO:0009664;plant-type cell wall organization	K00430:peroxidase [EC:1.11.1.7];ko00360:Phenylalanine metabolism;ko00940:Phenylpropanoid biosynthesis	PF00141.20:peroxidase
Nitab4.5_0003634g0030	4.49966	6.38109	5.39211	14.1153	14.5069	14.6161	-1.40984	5e-05	Down	Cytochrome P450, E-class, group I, Cytochrome P450, conserved site, Cytochrome P450	GO:0016020;membrane	GO:0016709;oxidoreductase activity, acting on paired donors, with incorporation or reduction of molecular oxygen, NAD(P)H as one donor, and incorporation of one atom of oxygen	GO:0044550;secondary metabolite biosynthetic process	-	PF00067.19:p450
[truncated: 4,521 more rows]

## Sheet: Table S3
Supplementary Table S3. All the DEGs in the ntpyl6-1 leaves between control and ABA treatment.
Gene ID	ntpyl6+ABA-1	ntpyl6+ABA-2	ntpyl6+ABA-3	ntpyl6-control-1	ntpyl6-control-2	ntpyl6-control-3	Log2(ABA/Control)	p value	Regulation	Annotation	GO_cellular_component	GO_molecular_function	GO_biological_process	KEGG	Pfam
Nitab4.5_0016396g0010	27.0554	27.1789	33.6597	0.152369	0	0.303349	7.59148	0.0006	Up	Proteinase inhibitor I3, Kunitz legume, Kunitz inhibitor ST1-like	GO:0005773;vacuole	-	-	-	PF00197.15:Kunitz_legume
[truncated: 3,763 more rows]

## Sheet: Table S4
Supplementary Table S4. The flavonol biosynthesis-related DEGs between WT and ntpyl6-1 plants after ABA treatment.
[truncated: 7 more rows]

[truncated: 2 more sheets: Table S5, Table S6]
